# Supplementary material for: Causal Effects of Artificially Sweetened Foods on Chronic Pain Mediated by Gut Microbiota: A Mendelian Randomization Study
Source: Food Sci Nutr. 2025 Jun 22;13(6):e70503. doi: 10.1002/fsn3.70503 (PMC12183110; doi:10.1002/fsn3.70503)
Supplement: Supplementary file 1 — Table S1. Instrumental variables for gut microbiotas. Table S2. Instrumental variables fo artificially sweetened food consumption. Table S3. The causal effects of Chronic pain on intake of artificially sweetened foods. [file FSN3-13-e70503-s001.zip › Additional file.xlsx]

## Sheet: Table S1
chr.exposure	pos.exposure	beta.exposure	se.exposure	pval.exposure	samplesize.exposure	id.exposure	SNP	effect_allele.exposure	other_allele.exposure	eaf.exposure	exposure	mr_keep.exposure	pval_origin.exposure	data_source.exposure
1	105422565	-0.0655342	0.0142231	4.13e-06	14306	ebi-a-GCST90017108	rs11184341	C	G	NA	Gut microbiota abundance (order Verrucomicrobiales id.4030)	TRUE	reported	igd
1	41074472	-0.0758309	0.0167762	6.72e-06	14306	ebi-a-GCST90017108	rs61779207	G	A	NA	Gut microbiota abundance (order Verrucomicrobiales id.4030)	TRUE	reported	igd
4	100544188	0.112164	0.0236422	1.63e-06	14306	ebi-a-GCST90017108	rs74542928	T	C	NA	Gut microbiota abundance (order Verrucomicrobiales id.4030)	TRUE	reported	igd
4	95027272	0.0749798	0.0150177	6.73e-07	14306	ebi-a-GCST90017108	rs11729256	T	C	NA	Gut microbiota abundance (order Verrucomicrobiales id.4030)	TRUE	reported	igd
6	56341481	-0.0704036	0.0147128	2.54e-06	14306	ebi-a-GCST90017108	rs9349825	A	G	NA	Gut microbiota abundance (order Verrucomicrobiales id.4030)	TRUE	reported	igd
10	5064327	-0.0689292	0.0147693	2.64e-06	14306	ebi-a-GCST90017108	rs4242783	A	G	NA	Gut microbiota abundance (order Verrucomicrobiales id.4030)	TRUE	reported	igd
11	130280667	-0.0648843	0.0135928	1.12e-06	14306	ebi-a-GCST90017108	rs4936098	G	A	NA	Gut microbiota abundance (order Verrucomicrobiales id.4030)	TRUE	reported	igd
12	130309670	0.090699	0.0196746	3.74e-06	14306	ebi-a-GCST90017108	rs111862613	T	C	NA	Gut microbiota abundance (order Verrucomicrobiales id.4030)	TRUE	reported	igd
15	97570657	0.0618926	0.0130946	2.17e-06	14306	ebi-a-GCST90017108	rs12908520	G	A	NA	Gut microbiota abundance (order Verrucomicrobiales id.4030)	TRUE	reported	igd
16	81063149	-0.0746844	0.0156194	2.58e-06	14306	ebi-a-GCST90017108	rs2602429	T	C	NA	Gut microbiota abundance (order Verrucomicrobiales id.4030)	TRUE	reported	igd
18	49473635	0.204683	0.0431572	2.92e-06	14306	ebi-a-GCST90017108	rs117107102	A	G	NA	Gut microbiota abundance (order Verrucomicrobiales id.4030)	TRUE	reported	igd
20	31867840	-0.0631436	0.0143767	9.61e-06	14306	ebi-a-GCST90017108	rs941682	G	A	NA	Gut microbiota abundance (order Verrucomicrobiales id.4030)	TRUE	reported	igd
2	125440268	0.115986	0.0230271	6.19e-07	14306	ebi-a-GCST90017113	rs10202904	G	T	NA	Gut microbiota abundance (phylum Euryarchaeota id.55)	TRUE	reported	igd
3	15019595	-0.197523	0.0414497	2.74e-06	14306	ebi-a-GCST90017113	rs73031978	C	G	NA	Gut microbiota abundance (phylum Euryarchaeota id.55)	TRUE	reported	igd
3	15591607	-0.119983	0.0259356	4.64e-06	14306	ebi-a-GCST90017113	rs7635189	A	G	NA	Gut microbiota abundance (phylum Euryarchaeota id.55)	TRUE	reported	igd
4	104418307	0.203577	0.0440033	5.12e-06	14306	ebi-a-GCST90017113	rs894996	C	A	NA	Gut microbiota abundance (phylum Euryarchaeota id.55)	TRUE	reported	igd
5	178160975	0.176759	0.0385787	5.3e-06	14306	ebi-a-GCST90017113	rs56131665	G	A	NA	Gut microbiota abundance (phylum Euryarchaeota id.55)	TRUE	reported	igd
6	16284785	-0.160157	0.0340856	4.75e-06	14306	ebi-a-GCST90017113	rs77658038	A	C	NA	Gut microbiota abundance (phylum Euryarchaeota id.55)	TRUE	reported	igd
6	146840876	0.19977	0.0425421	4.33e-06	14306	ebi-a-GCST90017113	rs34928225	T	C	NA	Gut microbiota abundance (phylum Euryarchaeota id.55)	TRUE	reported	igd
8	58018853	-0.118111	0.0264389	7.2e-06	14306	ebi-a-GCST90017113	rs7015093	G	A	NA	Gut microbiota abundance (phylum Euryarchaeota id.55)	TRUE	reported	igd
11	13893667	0.10373	0.0228889	7.73e-06	14306	ebi-a-GCST90017113	rs11022995	A	G	NA	Gut microbiota abundance (phylum Euryarchaeota id.55)	TRUE	reported	igd
13	41963791	0.214866	0.0438442	1.05e-06	14306	ebi-a-GCST90017113	rs76029318	T	C	NA	Gut microbiota abundance (phylum Euryarchaeota id.55)	TRUE	reported	igd
19	28827760	-0.150529	0.0337091	8.12e-06	14306	ebi-a-GCST90017113	rs6508769	C	T	NA	Gut microbiota abundance (phylum Euryarchaeota id.55)	TRUE	reported	igd
20	56042866	-0.123612	0.0275749	9.34e-06	14306	ebi-a-GCST90017113	rs6064552	T	C	NA	Gut microbiota abundance (phylum Euryarchaeota id.55)	TRUE	reported	igd
21	27368994	-0.131882	0.029229	5.32e-06	14306	ebi-a-GCST90017113	rs45498998	G	A	NA	Gut microbiota abundance (phylum Euryarchaeota id.55)	TRUE	reported	igd
1	24927625	-0.0616691	0.0125259	7.2e-07	14306	ebi-a-GCST90017011	rs4378146	A	C	NA	Gut microbiota abundance (genus Fusicatenibacter id.11305)	TRUE	reported	igd
2	5532793	0.0508345	0.0113843	8.5e-06	14306	ebi-a-GCST90017011	rs792108	C	T	NA	Gut microbiota abundance (genus Fusicatenibacter id.11305)	TRUE	reported	igd
2	226649570	-0.0710571	0.015924	4.55e-06	14306	ebi-a-GCST90017011	rs62187631	T	C	NA	Gut microbiota abundance (genus Fusicatenibacter id.11305)	TRUE	reported	igd
3	64252803	-0.0739124	0.0151073	7.77e-07	14306	ebi-a-GCST90017011	rs704418	C	T	NA	Gut microbiota abundance (genus Fusicatenibacter id.11305)	TRUE	reported	igd
5	29595000	-0.0701397	0.0145589	1.57e-06	14306	ebi-a-GCST90017011	rs62353480	A	G	NA	Gut microbiota abundance (genus Fusicatenibacter id.11305)	TRUE	reported	igd
7	148856720	0.0492427	0.0109365	5.47e-06	14306	ebi-a-GCST90017011	rs60254196	G	A	NA	Gut microbiota abundance (genus Fusicatenibacter id.11305)	TRUE	reported	igd
8	15360718	-0.0771914	0.0160344	1.08e-06	14306	ebi-a-GCST90017011	rs2132128	G	A	NA	Gut microbiota abundance (genus Fusicatenibacter id.11305)	TRUE	reported	igd
9	130371107	0.0497415	0.0107941	3.94e-06	14306	ebi-a-GCST90017011	rs2039204	A	T	NA	Gut microbiota abundance (genus Fusicatenibacter id.11305)	TRUE	reported	igd
10	120447429	-0.0953657	0.020407	3.94e-06	14306	ebi-a-GCST90017011	rs3303	T	C	NA	Gut microbiota abundance (genus Fusicatenibacter id.11305)	TRUE	reported	igd
10	112177119	-0.0967298	0.0205426	2.99e-06	14306	ebi-a-GCST90017011	rs2025938	G	A	NA	Gut microbiota abundance (genus Fusicatenibacter id.11305)	TRUE	reported	igd
12	58658311	-0.0597324	0.0134458	8.3e-06	14306	ebi-a-GCST90017011	rs73103914	A	G	NA	Gut microbiota abundance (genus Fusicatenibacter id.11305)	TRUE	reported	igd
15	88353215	0.0792146	0.0180505	8.06e-06	14306	ebi-a-GCST90017011	rs8028026	G	A	NA	Gut microbiota abundance (genus Fusicatenibacter id.11305)	TRUE	reported	igd
16	73821805	-0.104026	0.022217	4.93e-06	14306	ebi-a-GCST90017011	rs8063430	T	C	NA	Gut microbiota abundance (genus Fusicatenibacter id.11305)	TRUE	reported	igd
17	70697344	-0.061617	0.0136576	7.31e-06	14306	ebi-a-GCST90017011	rs9905659	G	A	NA	Gut microbiota abundance (genus Fusicatenibacter id.11305)	TRUE	reported	igd
17	70721782	-0.0494799	0.0108105	4.96e-06	14306	ebi-a-GCST90017011	rs1864685	A	C	NA	Gut microbiota abundance (genus Fusicatenibacter id.11305)	TRUE	reported	igd
18	10370596	-0.0568339	0.0127894	8.96e-06	14306	ebi-a-GCST90017011	rs206581	A	G	NA	Gut microbiota abundance (genus Fusicatenibacter id.11305)	TRUE	reported	igd
20	55937366	0.0659543	0.0148763	5.87e-06	14306	ebi-a-GCST90017011	rs167879	T	C	NA	Gut microbiota abundance (genus Fusicatenibacter id.11305)	TRUE	reported	igd
20	25257001	0.141575	0.0313559	7.29e-06	14306	ebi-a-GCST90017011	rs6515626	G	A	NA	Gut microbiota abundance (genus Fusicatenibacter id.11305)	TRUE	reported	igd
21	42681392	-0.0572129	0.0130007	7.68e-06	14306	ebi-a-GCST90017011	rs10439674	A	G	NA	Gut microbiota abundance (genus Fusicatenibacter id.11305)	TRUE	reported	igd
2	192878532	0.0584045	0.0122081	1.57e-06	14306	ebi-a-GCST90016929	rs13020688	G	A	NA	Gut microbiota abundance (family Bifidobacteriaceae id.433)	TRUE	reported	igd
2	136616754	-0.11707	0.0126703	5.94e-20	14306	ebi-a-GCST90016929	rs182549	T	C	NA	Gut microbiota abundance (family Bifidobacteriaceae id.433)	TRUE	reported	igd
2	137603404	0.0637133	0.0144305	8.8e-06	14306	ebi-a-GCST90016929	rs10496759	G	C	NA	Gut microbiota abundance (family Bifidobacteriaceae id.433)	TRUE	reported	igd
2	49906864	0.0577763	0.0117388	8.88e-07	14306	ebi-a-GCST90016929	rs4567981	T	A	NA	Gut microbiota abundance (family Bifidobacteriaceae id.433)	TRUE	reported	igd
4	161211924	0.0562	0.0126395	7.24e-06	14306	ebi-a-GCST90016929	rs10857328	T	A	NA	Gut microbiota abundance (family Bifidobacteriaceae id.433)	TRUE	reported	igd
4	1517826	0.053673	0.0120586	8.66e-06	14306	ebi-a-GCST90016929	rs55888705	A	G	NA	Gut microbiota abundance (family Bifidobacteriaceae id.433)	TRUE	reported	igd
5	521096	0.0569873	0.0116907	1.15e-06	14306	ebi-a-GCST90016929	rs4957061	T	C	NA	Gut microbiota abundance (family Bifidobacteriaceae id.433)	TRUE	reported	igd
5	142793467	-0.0942612	0.0208421	4.85e-06	14306	ebi-a-GCST90016929	rs73797465	T	G	NA	Gut microbiota abundance (family Bifidobacteriaceae id.433)	TRUE	reported	igd
5	169748189	-0.0892981	0.0183177	1.04e-06	14306	ebi-a-GCST90016929	rs76671854	C	G	NA	Gut microbiota abundance (family Bifidobacteriaceae id.433)	TRUE	reported	igd
6	14617591	0.0553965	0.0120669	3.82e-06	14306	ebi-a-GCST90016929	rs857444	C	T	NA	Gut microbiota abundance (family Bifidobacteriaceae id.433)	TRUE	reported	igd
6	97406220	-0.0914312	0.0202604	7.28e-06	14306	ebi-a-GCST90016929	rs6899771	A	G	NA	Gut microbiota abundance (family Bifidobacteriaceae id.433)	TRUE	reported	igd
11	13098051	0.0537537	0.0123746	9.95e-06	14306	ebi-a-GCST90016929	rs10831953	G	A	NA	Gut microbiota abundance (family Bifidobacteriaceae id.433)	TRUE	reported	igd
12	20378911	-0.0613031	0.0128844	2.28e-06	14306	ebi-a-GCST90016929	rs10841473	G	C	NA	Gut microbiota abundance (family Bifidobacteriaceae id.433)	TRUE	reported	igd
13	112859829	0.110676	0.0200996	1.74e-08	14306	ebi-a-GCST90016929	rs7322849	T	C	NA	Gut microbiota abundance (family Bifidobacteriaceae id.433)	TRUE	reported	igd
15	92463303	-0.0551726	0.0124655	6.87e-06	14306	ebi-a-GCST90016929	rs7174549	T	C	NA	Gut microbiota abundance (family Bifidobacteriaceae id.433)	TRUE	reported	igd
16	898055	0.0810099	0.019073	8.53e-06	14306	ebi-a-GCST90016929	rs12446429	T	C	NA	Gut microbiota abundance (family Bifidobacteriaceae id.433)	TRUE	reported	igd
17	72897722	-0.0632518	0.013817	5.37e-06	14306	ebi-a-GCST90016929	rs540489	T	G	NA	Gut microbiota abundance (family Bifidobacteriaceae id.433)	TRUE	reported	igd
18	4304187	-0.0728589	0.0164821	6e-06	14306	ebi-a-GCST90016929	rs677208	C	G	NA	Gut microbiota abundance (family Bifidobacteriaceae id.433)	TRUE	reported	igd
1	216223782	0.16763	0.0379501	9.28e-06	14306	ebi-a-GCST90017042	rs12069354	C	T	NA	Gut microbiota abundance (genus Peptococcus id.2037)	TRUE	reported	igd
1	75971700	0.137957	0.0302965	8.55e-06	14306	ebi-a-GCST90017042	rs74592222	G	A	NA	Gut microbiota abundance (genus Peptococcus id.2037)	TRUE	reported	igd
2	33691809	-0.0895433	0.0188332	2.14e-06	14306	ebi-a-GCST90017042	rs2054133	A	G	NA	Gut microbiota abundance (genus Peptococcus id.2037)	TRUE	reported	igd
3	17793504	0.181434	0.0319429	1.1e-08	14306	ebi-a-GCST90017042	rs75754569	C	G	NA	Gut microbiota abundance (genus Peptococcus id.2037)	TRUE	reported	igd
4	35358594	0.121167	0.0225844	1.24e-07	14306	ebi-a-GCST90017042	rs10031059	C	T	NA	Gut microbiota abundance (genus Peptococcus id.2037)	TRUE	reported	igd
6	99020289	-0.135311	0.0289742	1.15e-06	14306	ebi-a-GCST90017042	rs6918730	A	G	NA	Gut microbiota abundance (genus Peptococcus id.2037)	TRUE	reported	igd
6	162239191	0.0976832	0.0214155	3.51e-06	14306	ebi-a-GCST90017042	rs7766680	G	C	NA	Gut microbiota abundance (genus Peptococcus id.2037)	TRUE	reported	igd
9	104595848	-0.090152	0.018995	2.22e-06	14306	ebi-a-GCST90017042	rs7033353	G	T	NA	Gut microbiota abundance (genus Peptococcus id.2037)	TRUE	reported	igd
10	78716030	-0.195611	0.0392217	1.33e-06	14306	ebi-a-GCST90017042	rs11001941	G	A	NA	Gut microbiota abundance (genus Peptococcus id.2037)	TRUE	reported	igd
11	968356	-0.134304	0.0300423	5.74e-06	14306	ebi-a-GCST90017042	rs72850165	T	C	NA	Gut microbiota abundance (genus Peptococcus id.2037)	TRUE	reported	igd
11	4019788	-0.17402	0.0374133	3.13e-06	14306	ebi-a-GCST90017042	rs11030569	A	T	NA	Gut microbiota abundance (genus Peptococcus id.2037)	TRUE	reported	igd
13	91182556	0.200307	0.0387328	2.69e-07	14306	ebi-a-GCST90017042	rs77681628	C	T	NA	Gut microbiota abundance (genus Peptococcus id.2037)	TRUE	reported	igd
14	57985112	0.110229	0.0237523	3.3e-06	14306	ebi-a-GCST90017042	rs413827	G	A	NA	Gut microbiota abundance (genus Peptococcus id.2037)	TRUE	reported	igd
15	75073172	0.191797	0.0399832	1.84e-06	14306	ebi-a-GCST90017042	rs34282744	G	C	NA	Gut microbiota abundance (genus Peptococcus id.2037)	TRUE	reported	igd
20	43118017	-0.14067	0.030628	6.99e-06	14306	ebi-a-GCST90017042	rs36121075	A	G	NA	Gut microbiota abundance (genus Peptococcus id.2037)	TRUE	reported	igd
22	50973113	0.162018	0.0356813	3.22e-06	14306	ebi-a-GCST90017042	rs5770862	T	C	NA	Gut microbiota abundance (genus Peptococcus id.2037)	TRUE	reported	igd
3	101352439	-0.0969809	0.021925	9.83e-06	14306	ebi-a-GCST90016959	rs71315246	A	G	NA	Gut microbiota abundance (genus Actinomyces id.423)	TRUE	reported	igd
6	67207371	0.126596	0.0268461	4.49e-06	14306	ebi-a-GCST90016959	rs34583783	G	T	NA	Gut microbiota abundance (genus Actinomyces id.423)	TRUE	reported	igd
6	169224781	0.0749687	0.0167368	7.94e-06	14306	ebi-a-GCST90016959	rs4073240	G	A	NA	Gut microbiota abundance (genus Actinomyces id.423)	TRUE	reported	igd
6	133007480	0.232634	0.0512044	6.34e-06	14306	ebi-a-GCST90016959	rs35011108	A	G	NA	Gut microbiota abundance (genus Actinomyces id.423)	TRUE	reported	igd
10	4782841	0.0985224	0.0214182	4.5e-06	14306	ebi-a-GCST90016959	rs4146653	G	A	NA	Gut microbiota abundance (genus Actinomyces id.423)	TRUE	reported	igd
10	121356829	0.094316	0.0213513	9.62e-06	14306	ebi-a-GCST90016959	rs10787984	G	C	NA	Gut microbiota abundance (genus Actinomyces id.423)	TRUE	reported	igd
10	127532121	-0.18776	0.0401636	5.92e-06	14306	ebi-a-GCST90016959	rs7915461	C	T	NA	Gut microbiota abundance (genus Actinomyces id.423)	TRUE	reported	igd
15	99492313	-0.0746684	0.0164822	6.27e-06	14306	ebi-a-GCST90016959	rs2715439	T	C	NA	Gut microbiota abundance (genus Actinomyces id.423)	TRUE	reported	igd
2	71145246	-0.130842	0.0266671	7.38e-07	14306	ebi-a-GCST90016999	rs3771393	T	C	NA	Gut microbiota abundance (genus Eubacterium fissicatena group id.14373)	TRUE	reported	igd
3	39604954	-0.139489	0.0316186	8.7e-06	14306	ebi-a-GCST90016999	rs1768152	C	T	NA	Gut microbiota abundance (genus Eubacterium fissicatena group id.14373)	TRUE	reported	igd
6	39940437	0.111463	0.0252788	9.75e-06	14306	ebi-a-GCST90016999	rs6934739	A	G	NA	Gut microbiota abundance (genus Eubacterium fissicatena group id.14373)	TRUE	reported	igd
7	73043561	0.20951	0.0454847	3.1e-06	14306	ebi-a-GCST90016999	rs151257695	A	G	NA	Gut microbiota abundance (genus Eubacterium fissicatena group id.14373)	TRUE	reported	igd
8	5433699	0.109644	0.0228306	1.49e-06	14306	ebi-a-GCST90016999	rs2733072	G	A	NA	Gut microbiota abundance (genus Eubacterium fissicatena group id.14373)	TRUE	reported	igd
10	96758467	0.10585	0.0237114	8.2e-06	14306	ebi-a-GCST90016999	rs11818408	G	A	NA	Gut microbiota abundance (genus Eubacterium fissicatena group id.14373)	TRUE	reported	igd
11	115165111	0.138612	0.0291906	2.73e-06	14306	ebi-a-GCST90016999	rs7104872	G	A	NA	Gut microbiota abundance (genus Eubacterium fissicatena group id.14373)	TRUE	reported	igd
14	89484373	0.172263	0.039601	8.27e-06	14306	ebi-a-GCST90016999	rs10147907	T	G	NA	Gut microbiota abundance (genus Eubacterium fissicatena group id.14373)	TRUE	reported	igd
18	45753272	0.131469	0.0281712	2.67e-06	14306	ebi-a-GCST90016999	rs11876297	T	C	NA	Gut microbiota abundance (genus Eubacterium fissicatena group id.14373)	TRUE	reported	igd
2	16056779	0.109751	0.0238636	4.21e-06	14306	ebi-a-GCST90016943	rs934049	G	A	NA	Gut microbiota abundance (family Oxalobacteraceae id.2966)	TRUE	reported	igd
3	171947435	0.12561	0.0230053	4.88e-08	14306	ebi-a-GCST90016943	rs4428215	G	A	NA	Gut microbiota abundance (family Oxalobacteraceae id.2966)	TRUE	reported	igd
4	84254259	-0.16332	0.0360823	8.05e-06	14306	ebi-a-GCST90016943	rs12509763	C	G	NA	Gut microbiota abundance (family Oxalobacteraceae id.2966)	TRUE	reported	igd
4	67427392	-0.18756	0.0423688	6.64e-06	14306	ebi-a-GCST90016943	rs80330081	A	C	NA	Gut microbiota abundance (family Oxalobacteraceae id.2966)	TRUE	reported	igd
4	189935314	0.181604	0.0398742	6.26e-06	14306	ebi-a-GCST90016943	rs36057338	G	T	NA	Gut microbiota abundance (family Oxalobacteraceae id.2966)	TRUE	reported	igd
6	38550301	-0.140043	0.0281704	7.45e-07	14306	ebi-a-GCST90016943	rs1569853	T	C	NA	Gut microbiota abundance (family Oxalobacteraceae id.2966)	TRUE	reported	igd
7	1794263	0.181521	0.0400608	7.46e-06	14306	ebi-a-GCST90016943	rs62435498	C	A	NA	Gut microbiota abundance (family Oxalobacteraceae id.2966)	TRUE	reported	igd
9	87514407	-0.105642	0.0200648	1.49e-07	14306	ebi-a-GCST90016943	rs736744	T	C	NA	Gut microbiota abundance (family Oxalobacteraceae id.2966)	TRUE	reported	igd
9	19682558	0.196145	0.044523	5.53e-06	14306	ebi-a-GCST90016943	rs12002250	A	C	NA	Gut microbiota abundance (family Oxalobacteraceae id.2966)	TRUE	reported	igd
11	610277	-0.13607	0.0291797	4.51e-06	14306	ebi-a-GCST90016943	rs11246212	C	T	NA	Gut microbiota abundance (family Oxalobacteraceae id.2966)	TRUE	reported	igd
12	18793583	0.105525	0.0236769	7.19e-06	14306	ebi-a-GCST90016943	rs561239	A	G	NA	Gut microbiota abundance (family Oxalobacteraceae id.2966)	TRUE	reported	igd
13	23443627	-0.0921059	0.0201114	5.04e-06	14306	ebi-a-GCST90016943	rs7993559	A	C	NA	Gut microbiota abundance (family Oxalobacteraceae id.2966)	TRUE	reported	igd
15	93941937	0.204031	0.0445746	4.56e-06	14306	ebi-a-GCST90016943	rs111966731	T	C	NA	Gut microbiota abundance (family Oxalobacteraceae id.2966)	TRUE	reported	igd
16	5984558	-0.189444	0.0430248	8.09e-06	14306	ebi-a-GCST90016943	rs17138946	G	T	NA	Gut microbiota abundance (family Oxalobacteraceae id.2966)	TRUE	reported	igd
22	37421469	-0.118383	0.0241355	7.39e-07	14306	ebi-a-GCST90016943	rs6000536	C	T	NA	Gut microbiota abundance (family Oxalobacteraceae id.2966)	TRUE	reported	igd
1	241789757	-0.11504	0.0260137	8.74e-06	14306	ebi-a-GCST90017062	rs3819978	C	T	NA	Gut microbiota abundance (genus Ruminococcus1 id.11373)	TRUE	reported	igd
1	12778598	0.0709997	0.0162766	9.28e-06	14306	ebi-a-GCST90017062	rs3000856	A	T	NA	Gut microbiota abundance (genus Ruminococcus1 id.11373)	TRUE	reported	igd
2	10533921	0.0527654	0.0112619	2.56e-06	14306	ebi-a-GCST90017062	rs7583465	C	T	NA	Gut microbiota abundance (genus Ruminococcus1 id.11373)	TRUE	reported	igd
2	181882879	0.0519509	0.0116306	8.09e-06	14306	ebi-a-GCST90017062	rs10167839	A	G	NA	Gut microbiota abundance (genus Ruminococcus1 id.11373)	TRUE	reported	igd
2	119481372	0.132764	0.0299816	8.83e-06	14306	ebi-a-GCST90017062	rs4849717	T	A	NA	Gut microbiota abundance (genus Ruminococcus1 id.11373)	TRUE	reported	igd
2	65925212	0.167497	0.0367639	5.11e-06	14306	ebi-a-GCST90017062	rs78613526	G	A	NA	Gut microbiota abundance (genus Ruminococcus1 id.11373)	TRUE	reported	igd
5	15944587	0.125038	0.0279411	5.23e-06	14306	ebi-a-GCST90017062	rs78572139	G	A	NA	Gut microbiota abundance (genus Ruminococcus1 id.11373)	TRUE	reported	igd
8	144596903	-0.0734114	0.0161398	4.73e-06	14306	ebi-a-GCST90017062	rs11783695	G	T	NA	Gut microbiota abundance (genus Ruminococcus1 id.11373)	TRUE	reported	igd
10	65870347	-0.0762002	0.0174689	8.38e-06	14306	ebi-a-GCST90017062	rs10995816	C	G	NA	Gut microbiota abundance (genus Ruminococcus1 id.11373)	TRUE	reported	igd
11	45688595	0.0640277	0.0110059	5.29e-09	14306	ebi-a-GCST90017062	rs10769159	C	G	NA	Gut microbiota abundance (genus Ruminococcus1 id.11373)	TRUE	reported	igd
11	114023573	0.0829505	0.0170891	6.48e-07	14306	ebi-a-GCST90017062	rs7117576	A	G	NA	Gut microbiota abundance (genus Ruminococcus1 id.11373)	TRUE	reported	igd
15	55439182	-0.0535262	0.0115885	3.38e-06	14306	ebi-a-GCST90017062	rs6493760	T	C	NA	Gut microbiota abundance (genus Ruminococcus1 id.11373)	TRUE	reported	igd
17	71256018	0.0999271	0.0211728	1.96e-06	14306	ebi-a-GCST90017062	rs17781867	C	T	NA	Gut microbiota abundance (genus Ruminococcus1 id.11373)	TRUE	reported	igd
20	13258628	-0.0607052	0.013425	5.06e-06	14306	ebi-a-GCST90017062	rs6105066	T	C	NA	Gut microbiota abundance (genus Ruminococcus1 id.11373)	TRUE	reported	igd
1	108074445	-0.063193	0.0142275	9.79e-06	14306	ebi-a-GCST90017063	rs12406309	A	C	NA	Gut microbiota abundance (genus Ruminococcus2 id.11374)	TRUE	reported	igd
2	182656416	0.199648	0.0438453	3.63e-06	14306	ebi-a-GCST90017063	rs2368224	T	G	NA	Gut microbiota abundance (genus Ruminococcus2 id.11374)	TRUE	reported	igd
2	238103439	-0.0665937	0.0140168	2.14e-06	14306	ebi-a-GCST90017063	rs12986628	T	C	NA	Gut microbiota abundance (genus Ruminococcus2 id.11374)	TRUE	reported	igd
3	173040924	0.0618344	0.0129031	1.98e-06	14306	ebi-a-GCST90017063	rs7635831	G	A	NA	Gut microbiota abundance (genus Ruminococcus2 id.11374)	TRUE	reported	igd
3	106664363	-0.192815	0.0392045	3.31e-07	14306	ebi-a-GCST90017063	rs78120384	A	G	NA	Gut microbiota abundance (genus Ruminococcus2 id.11374)	TRUE	reported	igd
4	24655463	-0.0523503	0.0117119	6.79e-06	14306	ebi-a-GCST90017063	rs61791565	T	C	NA	Gut microbiota abundance (genus Ruminococcus2 id.11374)	TRUE	reported	igd
4	4268322	-0.102822	0.0235087	9.42e-06	14306	ebi-a-GCST90017063	rs7693984	G	A	NA	Gut microbiota abundance (genus Ruminococcus2 id.11374)	TRUE	reported	igd
7	16804578	0.0546114	0.0120077	5.8e-06	14306	ebi-a-GCST90017063	rs4400279	A	G	NA	Gut microbiota abundance (genus Ruminococcus2 id.11374)	TRUE	reported	igd
7	151435722	0.0842356	0.0184893	5.28e-06	14306	ebi-a-GCST90017063	rs1819812	G	T	NA	Gut microbiota abundance (genus Ruminococcus2 id.11374)	TRUE	reported	igd
9	79919385	0.0865522	0.0189141	8.01e-06	14306	ebi-a-GCST90017063	rs55707116	C	A	NA	Gut microbiota abundance (genus Ruminococcus2 id.11374)	TRUE	reported	igd
9	137557890	0.0723875	0.0160787	4.18e-06	14306	ebi-a-GCST90017063	rs58681734	A	G	NA	Gut microbiota abundance (genus Ruminococcus2 id.11374)	TRUE	reported	igd
11	12148588	0.0836825	0.0176445	3.95e-06	14306	ebi-a-GCST90017063	rs75140805	T	G	NA	Gut microbiota abundance (genus Ruminococcus2 id.11374)	TRUE	reported	igd
13	62067781	0.0568439	0.0122325	4.22e-06	14306	ebi-a-GCST90017063	rs2997412	G	A	NA	Gut microbiota abundance (genus Ruminococcus2 id.11374)	TRUE	reported	igd
18	33456427	0.0837001	0.0182263	5.4e-06	14306	ebi-a-GCST90017063	rs4799823	C	T	NA	Gut microbiota abundance (genus Ruminococcus2 id.11374)	TRUE	reported	igd
18	862477	-0.0522093	0.0116382	7.59e-06	14306	ebi-a-GCST90017063	rs2846589	T	G	NA	Gut microbiota abundance (genus Ruminococcus2 id.11374)	TRUE	reported	igd
1	3041519	0.0563367	0.012392	5.27e-06	14306	ebi-a-GCST90016931	rs2817172	C	T	NA	Gut microbiota abundance (family Clostridiaceae1 id.1869)	TRUE	reported	igd
1	101804809	0.0536759	0.0119436	8.1e-06	14306	ebi-a-GCST90016931	rs10875374	T	C	NA	Gut microbiota abundance (family Clostridiaceae1 id.1869)	TRUE	reported	igd
3	132596627	0.0748236	0.016246	5.34e-06	14306	ebi-a-GCST90016931	rs12186080	G	A	NA	Gut microbiota abundance (family Clostridiaceae1 id.1869)	TRUE	reported	igd
3	111482845	-0.0616944	0.013693	6.91e-06	14306	ebi-a-GCST90016931	rs12490337	C	G	NA	Gut microbiota abundance (family Clostridiaceae1 id.1869)	TRUE	reported	igd
6	48093014	0.0615805	0.0136198	9.08e-06	14306	ebi-a-GCST90016931	rs62397761	A	G	NA	Gut microbiota abundance (family Clostridiaceae1 id.1869)	TRUE	reported	igd
6	165722832	-0.0734787	0.0168383	7.09e-06	14306	ebi-a-GCST90016931	rs550843	T	C	NA	Gut microbiota abundance (family Clostridiaceae1 id.1869)	TRUE	reported	igd
7	30934659	-0.106376	0.0241944	7.42e-06	14306	ebi-a-GCST90016931	rs4723021	T	C	NA	Gut microbiota abundance (family Clostridiaceae1 id.1869)	TRUE	reported	igd
9	136710881	0.0814503	0.0179338	4.54e-06	14306	ebi-a-GCST90016931	rs12341505	G	A	NA	Gut microbiota abundance (family Clostridiaceae1 id.1869)	TRUE	reported	igd
10	43270264	-0.180969	0.0390911	3.81e-06	14306	ebi-a-GCST90016931	rs2795528	G	A	NA	Gut microbiota abundance (family Clostridiaceae1 id.1869)	TRUE	reported	igd
16	87710690	0.0967773	0.0217471	8.24e-06	14306	ebi-a-GCST90016931	rs56188186	A	G	NA	Gut microbiota abundance (family Clostridiaceae1 id.1869)	TRUE	reported	igd
22	47806774	0.0533035	0.0119011	7.9e-06	14306	ebi-a-GCST90016931	rs881532	G	A	NA	Gut microbiota abundance (family Clostridiaceae1 id.1869)	TRUE	reported	igd
2	60484909	-0.197786	0.0410495	5.97e-07	14306	ebi-a-GCST90016958	rs6545794	A	G	NA	Gut microbiota abundance (family Victivallaceae id.2255)	TRUE	reported	igd
2	2649472	-0.123489	0.0266695	3.24e-06	14306	ebi-a-GCST90016958	rs67832247	C	T	NA	Gut microbiota abundance (family Victivallaceae id.2255)	TRUE	reported	igd
2	31211657	0.145501	0.0300007	3.08e-06	14306	ebi-a-GCST90016958	rs61702987	T	C	NA	Gut microbiota abundance (family Victivallaceae id.2255)	TRUE	reported	igd
3	9968555	-0.134158	0.0301427	8.19e-06	14306	ebi-a-GCST90016958	rs7627405	C	T	NA	Gut microbiota abundance (family Victivallaceae id.2255)	TRUE	reported	igd
5	94692439	-0.126643	0.0257111	1.03e-06	14306	ebi-a-GCST90016958	rs2546105	T	A	NA	Gut microbiota abundance (family Victivallaceae id.2255)	TRUE	reported	igd
7	146808977	0.127099	0.025656	7.49e-07	14306	ebi-a-GCST90016958	rs11764871	G	T	NA	Gut microbiota abundance (family Victivallaceae id.2255)	TRUE	reported	igd
7	57589803	-0.124197	0.0257026	1.57e-06	14306	ebi-a-GCST90016958	rs2944282	T	C	NA	Gut microbiota abundance (family Victivallaceae id.2255)	TRUE	reported	igd
9	94128796	0.164855	0.0375128	9.6e-06	14306	ebi-a-GCST90016958	rs7860510	G	C	NA	Gut microbiota abundance (family Victivallaceae id.2255)	TRUE	reported	igd
9	111086170	-0.246101	0.0483077	2.7e-07	14306	ebi-a-GCST90016958	rs62570196	C	T	NA	Gut microbiota abundance (family Victivallaceae id.2255)	TRUE	reported	igd
10	95286954	0.148942	0.0318366	2.83e-06	14306	ebi-a-GCST90016958	rs7077363	G	A	NA	Gut microbiota abundance (family Victivallaceae id.2255)	TRUE	reported	igd
11	9316730	-0.152918	0.0288525	1.54e-07	14306	ebi-a-GCST90016958	rs4396289	C	T	NA	Gut microbiota abundance (family Victivallaceae id.2255)	TRUE	reported	igd
12	102525047	0.101088	0.0225594	6.4e-06	14306	ebi-a-GCST90016958	rs7314815	G	A	NA	Gut microbiota abundance (family Victivallaceae id.2255)	TRUE	reported	igd
12	131103256	-0.186945	0.0418412	6.25e-06	14306	ebi-a-GCST90016958	rs34962571	A	C	NA	Gut microbiota abundance (family Victivallaceae id.2255)	TRUE	reported	igd
19	711637	-0.160034	0.0349472	4.08e-06	14306	ebi-a-GCST90016958	rs11671100	A	C	NA	Gut microbiota abundance (family Victivallaceae id.2255)	TRUE	reported	igd
1	68664315	-0.127185	0.0281887	6.55e-06	14306	ebi-a-GCST90016987	rs12031543	T	C	NA	Gut microbiota abundance (genus Desulfovibrio id.3173)	TRUE	reported	igd
2	198089911	0.109402	0.0226964	1.79e-06	14306	ebi-a-GCST90016987	rs16863365	A	G	NA	Gut microbiota abundance (genus Desulfovibrio id.3173)	TRUE	reported	igd
3	67478973	0.119141	0.0250891	3.79e-06	14306	ebi-a-GCST90016987	rs13066142	G	A	NA	Gut microbiota abundance (genus Desulfovibrio id.3173)	TRUE	reported	igd
5	52633741	0.0854927	0.0172749	8.55e-07	14306	ebi-a-GCST90016987	rs2456226	A	C	NA	Gut microbiota abundance (genus Desulfovibrio id.3173)	TRUE	reported	igd
5	139410687	0.0770979	0.0169735	4.94e-06	14306	ebi-a-GCST90016987	rs6580353	T	C	NA	Gut microbiota abundance (genus Desulfovibrio id.3173)	TRUE	reported	igd
8	105462047	-0.0811971	0.0174234	2.42e-06	14306	ebi-a-GCST90016987	rs2853179	T	C	NA	Gut microbiota abundance (genus Desulfovibrio id.3173)	TRUE	reported	igd
8	57972916	-0.106594	0.0239337	8.3e-06	14306	ebi-a-GCST90016987	rs72647089	T	G	NA	Gut microbiota abundance (genus Desulfovibrio id.3173)	TRUE	reported	igd
10	130170270	0.0654931	0.0148681	9.14e-06	14306	ebi-a-GCST90016987	rs2032031	G	A	NA	Gut microbiota abundance (genus Desulfovibrio id.3173)	TRUE	reported	igd
13	64264446	-0.154496	0.0339396	6.65e-06	14306	ebi-a-GCST90016987	rs2590913	A	G	NA	Gut microbiota abundance (genus Desulfovibrio id.3173)	TRUE	reported	igd
14	97116904	0.0691756	0.0147285	2.7e-06	14306	ebi-a-GCST90016987	rs11160353	A	T	NA	Gut microbiota abundance (genus Desulfovibrio id.3173)	TRUE	reported	igd
18	13447995	-0.212582	0.0470044	5.64e-06	14306	ebi-a-GCST90016987	rs4797774	A	G	NA	Gut microbiota abundance (genus Desulfovibrio id.3173)	TRUE	reported	igd
1	247145690	-0.10309	0.0212861	1.49e-06	14306	ebi-a-GCST90016965	rs4506496	A	G	NA	Gut microbiota abundance (genus Anaerofilum id.2053)	TRUE	reported	igd
2	76698142	0.0903417	0.0200239	7.24e-06	14306	ebi-a-GCST90016965	rs17012738	T	G	NA	Gut microbiota abundance (genus Anaerofilum id.2053)	TRUE	reported	igd
2	191139151	0.182586	0.0357284	3.75e-07	14306	ebi-a-GCST90016965	rs79598899	C	T	NA	Gut microbiota abundance (genus Anaerofilum id.2053)	TRUE	reported	igd
2	3838940	0.0923834	0.0202157	5.54e-06	14306	ebi-a-GCST90016965	rs1563175	A	C	NA	Gut microbiota abundance (genus Anaerofilum id.2053)	TRUE	reported	igd
3	129686434	0.10076	0.0202902	6.83e-07	14306	ebi-a-GCST90016965	rs712981	A	C	NA	Gut microbiota abundance (genus Anaerofilum id.2053)	TRUE	reported	igd
9	104339812	-0.1364	0.0302372	8.04e-06	14306	ebi-a-GCST90016965	rs9299345	T	C	NA	Gut microbiota abundance (genus Anaerofilum id.2053)	TRUE	reported	igd
10	125294406	-0.193107	0.0411187	1.57e-06	14306	ebi-a-GCST90016965	rs17105491	G	C	NA	Gut microbiota abundance (genus Anaerofilum id.2053)	TRUE	reported	igd
11	1051715	0.0953524	0.02006	2.23e-06	14306	ebi-a-GCST90016965	rs10794359	C	T	NA	Gut microbiota abundance (genus Anaerofilum id.2053)	TRUE	reported	igd
12	67167461	0.146775	0.0326594	9.81e-06	14306	ebi-a-GCST90016965	rs4244069	A	G	NA	Gut microbiota abundance (genus Anaerofilum id.2053)	TRUE	reported	igd
12	117811409	-0.113003	0.02204	2.64e-07	14306	ebi-a-GCST90016965	rs816292	T	C	NA	Gut microbiota abundance (genus Anaerofilum id.2053)	TRUE	reported	igd
14	30991358	-0.126337	0.0268919	2.86e-06	14306	ebi-a-GCST90016965	rs17096874	C	T	NA	Gut microbiota abundance (genus Anaerofilum id.2053)	TRUE	reported	igd
17	6450532	0.132603	0.0289802	6.56e-06	14306	ebi-a-GCST90016965	rs356049	G	A	NA	Gut microbiota abundance (genus Anaerofilum id.2053)	TRUE	reported	igd
2	49906864	0.0577763	0.0117388	8.88e-07	14306	ebi-a-GCST90017093	rs4567981	T	A	NA	Gut microbiota abundance (order Bifidobacteriales id.432)	TRUE	reported	igd
2	137603404	0.0637133	0.0144305	8.8e-06	14306	ebi-a-GCST90017093	rs10496759	G	C	NA	Gut microbiota abundance (order Bifidobacteriales id.432)	TRUE	reported	igd
2	136616754	-0.11707	0.0126703	5.94e-20	14306	ebi-a-GCST90017093	rs182549	T	C	NA	Gut microbiota abundance (order Bifidobacteriales id.432)	TRUE	reported	igd
2	192878532	0.0584045	0.0122081	1.57e-06	14306	ebi-a-GCST90017093	rs13020688	G	A	NA	Gut microbiota abundance (order Bifidobacteriales id.432)	TRUE	reported	igd
4	1517826	0.053673	0.0120586	8.66e-06	14306	ebi-a-GCST90017093	rs55888705	A	G	NA	Gut microbiota abundance (order Bifidobacteriales id.432)	TRUE	reported	igd
4	161211924	0.0562	0.0126395	7.24e-06	14306	ebi-a-GCST90017093	rs10857328	T	A	NA	Gut microbiota abundance (order Bifidobacteriales id.432)	TRUE	reported	igd
5	142793467	-0.0942612	0.0208421	4.85e-06	14306	ebi-a-GCST90017093	rs73797465	T	G	NA	Gut microbiota abundance (order Bifidobacteriales id.432)	TRUE	reported	igd
5	521096	0.0569873	0.0116907	1.15e-06	14306	ebi-a-GCST90017093	rs4957061	T	C	NA	Gut microbiota abundance (order Bifidobacteriales id.432)	TRUE	reported	igd
5	169748189	-0.0892981	0.0183177	1.04e-06	14306	ebi-a-GCST90017093	rs76671854	C	G	NA	Gut microbiota abundance (order Bifidobacteriales id.432)	TRUE	reported	igd
6	14617591	0.0553965	0.0120669	3.82e-06	14306	ebi-a-GCST90017093	rs857444	C	T	NA	Gut microbiota abundance (order Bifidobacteriales id.432)	TRUE	reported	igd
6	97406220	-0.0914312	0.0202604	7.28e-06	14306	ebi-a-GCST90017093	rs6899771	A	G	NA	Gut microbiota abundance (order Bifidobacteriales id.432)	TRUE	reported	igd
11	13098051	0.0537537	0.0123746	9.95e-06	14306	ebi-a-GCST90017093	rs10831953	G	A	NA	Gut microbiota abundance (order Bifidobacteriales id.432)	TRUE	reported	igd
12	20378911	-0.0613031	0.0128844	2.28e-06	14306	ebi-a-GCST90017093	rs10841473	G	C	NA	Gut microbiota abundance (order Bifidobacteriales id.432)	TRUE	reported	igd
13	112859829	0.110676	0.0200996	1.74e-08	14306	ebi-a-GCST90017093	rs7322849	T	C	NA	Gut microbiota abundance (order Bifidobacteriales id.432)	TRUE	reported	igd
15	92463303	-0.0551726	0.0124655	6.87e-06	14306	ebi-a-GCST90017093	rs7174549	T	C	NA	Gut microbiota abundance (order Bifidobacteriales id.432)	TRUE	reported	igd
16	898055	0.0810099	0.019073	8.53e-06	14306	ebi-a-GCST90017093	rs12446429	T	C	NA	Gut microbiota abundance (order Bifidobacteriales id.432)	TRUE	reported	igd
17	72897722	-0.0632518	0.013817	5.37e-06	14306	ebi-a-GCST90017093	rs540489	T	G	NA	Gut microbiota abundance (order Bifidobacteriales id.432)	TRUE	reported	igd
18	4304187	-0.0728589	0.0164821	6e-06	14306	ebi-a-GCST90017093	rs677208	C	G	NA	Gut microbiota abundance (order Bifidobacteriales id.432)	TRUE	reported	igd
4	40707798	0.05695	0.0126502	6.8e-06	14306	ebi-a-GCST90017058	rs7441445	T	C	NA	Gut microbiota abundance (genus Ruminococcaceae UCG010 id.11367)	TRUE	reported	igd
4	31057482	-0.166211	0.0367938	6.43e-06	14306	ebi-a-GCST90017058	rs73218807	G	A	NA	Gut microbiota abundance (genus Ruminococcaceae UCG010 id.11367)	TRUE	reported	igd
6	104728618	0.0592304	0.0125917	2.85e-06	14306	ebi-a-GCST90017058	rs2820282	C	A	NA	Gut microbiota abundance (genus Ruminococcaceae UCG010 id.11367)	TRUE	reported	igd
7	16349864	-0.0585718	0.0124994	2.84e-06	14306	ebi-a-GCST90017058	rs6958419	C	T	NA	Gut microbiota abundance (genus Ruminococcaceae UCG010 id.11367)	TRUE	reported	igd
9	135968557	-0.0588161	0.0124671	2.37e-06	14306	ebi-a-GCST90017058	rs682403	A	G	NA	Gut microbiota abundance (genus Ruminococcaceae UCG010 id.11367)	TRUE	reported	igd
11	130676996	0.0631351	0.0137953	4.99e-06	14306	ebi-a-GCST90017058	rs7935775	T	A	NA	Gut microbiota abundance (genus Ruminococcaceae UCG010 id.11367)	TRUE	reported	igd
15	36607072	-0.0693743	0.0147926	3.21e-06	14306	ebi-a-GCST90017058	rs35506912	G	C	NA	Gut microbiota abundance (genus Ruminococcaceae UCG010 id.11367)	TRUE	reported	igd
16	5233941	-0.0670855	0.0144415	4.87e-06	14306	ebi-a-GCST90017058	rs12597105	A	G	NA	Gut microbiota abundance (genus Ruminococcaceae UCG010 id.11367)	TRUE	reported	igd
2	116724915	0.0888472	0.0179655	9.54e-06	14306	ebi-a-GCST90016913	rs13421739	C	G	NA	Gut microbiota abundance (class Clostridia id.1859)	TRUE	reported	igd
2	231676041	0.0794173	0.0182427	9.89e-06	14306	ebi-a-GCST90016913	rs10209007	G	C	NA	Gut microbiota abundance (class Clostridia id.1859)	TRUE	reported	igd
3	131371980	0.0698882	0.0156319	8.4e-06	14306	ebi-a-GCST90016913	rs76767978	G	A	NA	Gut microbiota abundance (class Clostridia id.1859)	TRUE	reported	igd
3	89268714	-0.0592279	0.0134556	9.36e-06	14306	ebi-a-GCST90016913	rs6797343	T	G	NA	Gut microbiota abundance (class Clostridia id.1859)	TRUE	reported	igd
4	7420184	0.0529097	0.011818	8.78e-06	14306	ebi-a-GCST90016913	rs13105690	C	T	NA	Gut microbiota abundance (class Clostridia id.1859)	TRUE	reported	igd
4	161507301	-0.0739995	0.0150815	9.65e-07	14306	ebi-a-GCST90016913	rs6814436	C	T	NA	Gut microbiota abundance (class Clostridia id.1859)	TRUE	reported	igd
4	152131744	-0.103803	0.0210883	4.02e-07	14306	ebi-a-GCST90016913	rs6815608	C	T	NA	Gut microbiota abundance (class Clostridia id.1859)	TRUE	reported	igd
5	105060362	-0.0547202	0.0127338	8.72e-06	14306	ebi-a-GCST90016913	rs1842454	G	A	NA	Gut microbiota abundance (class Clostridia id.1859)	TRUE	reported	igd
5	149077788	-0.0511937	0.0109569	3.37e-06	14306	ebi-a-GCST90016913	rs13179700	C	T	NA	Gut microbiota abundance (class Clostridia id.1859)	TRUE	reported	igd
5	35770550	0.0866169	0.0190393	8.24e-06	14306	ebi-a-GCST90016913	rs72738886	T	C	NA	Gut microbiota abundance (class Clostridia id.1859)	TRUE	reported	igd
6	12397187	0.0947036	0.0225117	7.53e-06	14306	ebi-a-GCST90016913	rs76860606	C	G	NA	Gut microbiota abundance (class Clostridia id.1859)	TRUE	reported	igd
6	163743050	0.0524406	0.0116115	6.53e-06	14306	ebi-a-GCST90016913	rs6934062	G	C	NA	Gut microbiota abundance (class Clostridia id.1859)	TRUE	reported	igd
12	5942519	-0.052659	0.0113858	3.24e-06	14306	ebi-a-GCST90016913	rs10774377	G	A	NA	Gut microbiota abundance (class Clostridia id.1859)	TRUE	reported	igd
14	52494072	-0.0724037	0.0153105	4.52e-06	14306	ebi-a-GCST90016913	rs2273429	A	G	NA	Gut microbiota abundance (class Clostridia id.1859)	TRUE	reported	igd
18	48792829	-0.0581025	0.0120557	1.34e-06	14306	ebi-a-GCST90016913	rs72915163	T	C	NA	Gut microbiota abundance (class Clostridia id.1859)	TRUE	reported	igd
20	50803760	-0.0963981	0.0212007	9.04e-06	14306	ebi-a-GCST90016913	rs7269302	A	T	NA	Gut microbiota abundance (class Clostridia id.1859)	TRUE	reported	igd
21	18567802	-0.255639	0.0508787	8.78e-07	14306	ebi-a-GCST90016913	rs992074	T	C	NA	Gut microbiota abundance (class Clostridia id.1859)	TRUE	reported	igd
21	40703251	0.0641008	0.0127404	3.81e-07	14306	ebi-a-GCST90016913	rs112334273	G	A	NA	Gut microbiota abundance (class Clostridia id.1859)	TRUE	reported	igd
1	69444163	-0.0953084	0.0210752	5.23e-06	14306	ebi-a-GCST90016960	rs6664405	T	C	NA	Gut microbiota abundance (genus Adlercreutzia id.812)	TRUE	reported	igd
1	201061818	-0.0922959	0.0192121	1.4e-06	14306	ebi-a-GCST90016960	rs2147798	G	C	NA	Gut microbiota abundance (genus Adlercreutzia id.812)	TRUE	reported	igd
3	105355971	-0.0699243	0.0158036	9.61e-06	14306	ebi-a-GCST90016960	rs55719207	G	A	NA	Gut microbiota abundance (genus Adlercreutzia id.812)	TRUE	reported	igd
4	171281359	0.083381	0.0168901	9.77e-07	14306	ebi-a-GCST90016960	rs7680684	T	C	NA	Gut microbiota abundance (genus Adlercreutzia id.812)	TRUE	reported	igd
5	94059857	-0.11324	0.0232586	1.57e-06	14306	ebi-a-GCST90016960	rs80078995	A	T	NA	Gut microbiota abundance (genus Adlercreutzia id.812)	TRUE	reported	igd
5	31991834	-0.104884	0.0234695	4.41e-06	14306	ebi-a-GCST90016960	rs12522517	A	T	NA	Gut microbiota abundance (genus Adlercreutzia id.812)	TRUE	reported	igd
6	123909083	-0.0734512	0.0155789	2.54e-06	14306	ebi-a-GCST90016960	rs9490822	C	T	NA	Gut microbiota abundance (genus Adlercreutzia id.812)	TRUE	reported	igd
7	48844151	0.143237	0.0311654	4.81e-06	14306	ebi-a-GCST90016960	rs13231526	C	A	NA	Gut microbiota abundance (genus Adlercreutzia id.812)	TRUE	reported	igd
10	135204950	-0.112758	0.0255994	6.36e-06	14306	ebi-a-GCST90016960	rs1046175	G	C	NA	Gut microbiota abundance (genus Adlercreutzia id.812)	TRUE	reported	igd
11	98386085	-0.102524	0.0234834	9.74e-06	14306	ebi-a-GCST90016960	rs11604400	C	T	NA	Gut microbiota abundance (genus Adlercreutzia id.812)	TRUE	reported	igd
17	48864179	-0.0749219	0.016833	8.22e-06	14306	ebi-a-GCST90016960	rs9915817	C	T	NA	Gut microbiota abundance (genus Adlercreutzia id.812)	TRUE	reported	igd
18	75009770	-0.119225	0.0251081	2.05e-06	14306	ebi-a-GCST90016960	rs2717140	C	T	NA	Gut microbiota abundance (genus Adlercreutzia id.812)	TRUE	reported	igd
1	118425334	-0.0553339	0.0120621	4.91e-06	14306	ebi-a-GCST90017021	rs9919338	G	C	NA	Gut microbiota abundance (genus Lachnospiraceae FCS020 group id.11314)	TRUE	reported	igd
1	35328576	0.106101	0.0222904	2.15e-06	14306	ebi-a-GCST90017021	rs12078956	C	G	NA	Gut microbiota abundance (genus Lachnospiraceae FCS020 group id.11314)	TRUE	reported	igd
2	53946431	-0.116881	0.0246589	1.63e-06	14306	ebi-a-GCST90017021	rs72793667	A	G	NA	Gut microbiota abundance (genus Lachnospiraceae FCS020 group id.11314)	TRUE	reported	igd
3	165996415	-0.0564927	0.0121736	3.92e-06	14306	ebi-a-GCST90017021	rs2862811	C	T	NA	Gut microbiota abundance (genus Lachnospiraceae FCS020 group id.11314)	TRUE	reported	igd
4	165786478	-0.055381	0.0123659	7.47e-06	14306	ebi-a-GCST90017021	rs9308097	G	A	NA	Gut microbiota abundance (genus Lachnospiraceae FCS020 group id.11314)	TRUE	reported	igd
4	166588085	-0.0666305	0.0141577	5.21e-06	14306	ebi-a-GCST90017021	rs2322265	C	T	NA	Gut microbiota abundance (genus Lachnospiraceae FCS020 group id.11314)	TRUE	reported	igd
5	109403564	-0.108906	0.0242055	2.55e-06	14306	ebi-a-GCST90017021	rs113859143	G	C	NA	Gut microbiota abundance (genus Lachnospiraceae FCS020 group id.11314)	TRUE	reported	igd
6	71966268	0.0604208	0.0135965	8.98e-06	14306	ebi-a-GCST90017021	rs4452603	T	G	NA	Gut microbiota abundance (genus Lachnospiraceae FCS020 group id.11314)	TRUE	reported	igd
8	121244406	-0.0568869	0.0121152	3.06e-06	14306	ebi-a-GCST90017021	rs10093861	G	A	NA	Gut microbiota abundance (genus Lachnospiraceae FCS020 group id.11314)	TRUE	reported	igd
10	65563647	-0.0550587	0.0121847	6.55e-06	14306	ebi-a-GCST90017021	rs3999074	G	T	NA	Gut microbiota abundance (genus Lachnospiraceae FCS020 group id.11314)	TRUE	reported	igd
10	44346094	-0.105963	0.0232501	5.6e-06	14306	ebi-a-GCST90017021	rs1254846	A	G	NA	Gut microbiota abundance (genus Lachnospiraceae FCS020 group id.11314)	TRUE	reported	igd
11	3248876	-0.190615	0.0414403	2.62e-06	14306	ebi-a-GCST90017021	rs35035870	T	C	NA	Gut microbiota abundance (genus Lachnospiraceae FCS020 group id.11314)	TRUE	reported	igd
13	40419314	-0.062804	0.0130744	1.39e-06	14306	ebi-a-GCST90017021	rs9788306	C	T	NA	Gut microbiota abundance (genus Lachnospiraceae FCS020 group id.11314)	TRUE	reported	igd
16	23631307	0.125481	0.0259008	3.15e-06	14306	ebi-a-GCST90017021	rs369444	C	G	NA	Gut microbiota abundance (genus Lachnospiraceae FCS020 group id.11314)	TRUE	reported	igd
19	17865305	0.200628	0.0449372	1.58e-06	14306	ebi-a-GCST90017021	rs1363769	C	T	NA	Gut microbiota abundance (genus Lachnospiraceae FCS020 group id.11314)	TRUE	reported	igd
19	2571232	0.0679483	0.0133496	3.72e-07	14306	ebi-a-GCST90017021	rs7249113	G	A	NA	Gut microbiota abundance (genus Lachnospiraceae FCS020 group id.11314)	TRUE	reported	igd
1	90818872	-0.117029	0.0243085	1.4e-06	14306	ebi-a-GCST90017027	rs10801803	G	A	NA	Gut microbiota abundance (genus Lachnospiraceae UCG008 id.11328)	TRUE	reported	igd
2	228100140	0.102292	0.0212319	1.59e-06	14306	ebi-a-GCST90017027	rs62277846	C	T	NA	Gut microbiota abundance (genus Lachnospiraceae UCG008 id.11328)	TRUE	reported	igd
2	168628871	-0.0798769	0.0168846	2.29e-06	14306	ebi-a-GCST90017027	rs13024781	T	C	NA	Gut microbiota abundance (genus Lachnospiraceae UCG008 id.11328)	TRUE	reported	igd
3	100496680	-0.121162	0.0233467	2.41e-07	14306	ebi-a-GCST90017027	rs9873555	G	C	NA	Gut microbiota abundance (genus Lachnospiraceae UCG008 id.11328)	TRUE	reported	igd
4	114220647	-0.0845848	0.0170693	7.68e-07	14306	ebi-a-GCST90017027	rs67078837	T	C	NA	Gut microbiota abundance (genus Lachnospiraceae UCG008 id.11328)	TRUE	reported	igd
6	81214803	-0.110443	0.0235801	2.86e-06	14306	ebi-a-GCST90017027	rs57091572	A	G	NA	Gut microbiota abundance (genus Lachnospiraceae UCG008 id.11328)	TRUE	reported	igd
8	23071054	0.0886512	0.0199045	6.92e-06	14306	ebi-a-GCST90017027	rs57254474	G	A	NA	Gut microbiota abundance (genus Lachnospiraceae UCG008 id.11328)	TRUE	reported	igd
11	74391775	-0.0974344	0.0181279	9.35e-08	14306	ebi-a-GCST90017027	rs10793103	T	C	NA	Gut microbiota abundance (genus Lachnospiraceae UCG008 id.11328)	TRUE	reported	igd
11	19572557	-0.0973842	0.0194791	7.69e-07	14306	ebi-a-GCST90017027	rs10741777	T	C	NA	Gut microbiota abundance (genus Lachnospiraceae UCG008 id.11328)	TRUE	reported	igd
12	129539818	0.179838	0.0393797	6.34e-06	14306	ebi-a-GCST90017027	rs61944774	A	G	NA	Gut microbiota abundance (genus Lachnospiraceae UCG008 id.11328)	TRUE	reported	igd
15	31697284	0.136523	0.0303128	9.83e-06	14306	ebi-a-GCST90017027	rs75356640	G	A	NA	Gut microbiota abundance (genus Lachnospiraceae UCG008 id.11328)	TRUE	reported	igd
16	84992314	0.112064	0.0228369	1.81e-06	14306	ebi-a-GCST90017027	rs955844	A	C	NA	Gut microbiota abundance (genus Lachnospiraceae UCG008 id.11328)	TRUE	reported	igd
1	230523039	-0.0896103	0.0186432	1.27e-06	14306	ebi-a-GCST90016919	rs16851659	G	C	NA	Gut microbiota abundance (class Melainabacteria id.1589)	TRUE	reported	igd
3	14306949	-0.159735	0.0292553	5.36e-08	14306	ebi-a-GCST90016919	rs9864379	T	C	NA	Gut microbiota abundance (class Melainabacteria id.1589)	TRUE	reported	igd
7	20010624	0.166216	0.0355728	2.87e-06	14306	ebi-a-GCST90016919	rs73074665	A	T	NA	Gut microbiota abundance (class Melainabacteria id.1589)	TRUE	reported	igd
9	122046549	-0.123968	0.0278958	7.11e-06	14306	ebi-a-GCST90016919	rs1221147	A	T	NA	Gut microbiota abundance (class Melainabacteria id.1589)	TRUE	reported	igd
9	115975389	0.0896187	0.0185106	1.48e-06	14306	ebi-a-GCST90016919	rs4129395	G	A	NA	Gut microbiota abundance (class Melainabacteria id.1589)	TRUE	reported	igd
9	26184578	-0.0814624	0.0184409	9.96e-06	14306	ebi-a-GCST90016919	rs10738747	A	G	NA	Gut microbiota abundance (class Melainabacteria id.1589)	TRUE	reported	igd
9	24648997	-0.205352	0.0454982	8.06e-06	14306	ebi-a-GCST90016919	rs113884518	T	C	NA	Gut microbiota abundance (class Melainabacteria id.1589)	TRUE	reported	igd
11	2937631	0.083758	0.0185796	8.2e-06	14306	ebi-a-GCST90016919	rs367480	A	G	NA	Gut microbiota abundance (class Melainabacteria id.1589)	TRUE	reported	igd
14	107061448	-0.0861928	0.0193381	8.67e-06	14306	ebi-a-GCST90016919	rs10148250	A	G	NA	Gut microbiota abundance (class Melainabacteria id.1589)	TRUE	reported	igd
15	100747683	0.226722	0.0487841	3.29e-06	14306	ebi-a-GCST90016919	rs79790072	T	C	NA	Gut microbiota abundance (class Melainabacteria id.1589)	TRUE	reported	igd
16	80493705	0.0989487	0.0196972	6.03e-07	14306	ebi-a-GCST90016919	rs11150282	T	C	NA	Gut microbiota abundance (class Melainabacteria id.1589)	TRUE	reported	igd
17	53906328	0.214848	0.0470878	6.69e-06	14306	ebi-a-GCST90016919	rs28678345	T	C	NA	Gut microbiota abundance (class Melainabacteria id.1589)	TRUE	reported	igd
18	1008278	-0.103539	0.0234287	6.85e-06	14306	ebi-a-GCST90016919	rs789069	A	C	NA	Gut microbiota abundance (class Melainabacteria id.1589)	TRUE	reported	igd
2	195739311	0.0930178	0.0202658	1.72e-06	14306	ebi-a-GCST90016981	rs73052258	G	A	NA	Gut microbiota abundance (genus Collinsella id.815)	TRUE	reported	igd
4	149818294	-0.108908	0.0240522	6.14e-06	14306	ebi-a-GCST90016981	rs75672793	A	G	NA	Gut microbiota abundance (genus Collinsella id.815)	TRUE	reported	igd
7	24465024	-0.0540309	0.0120324	6.78e-06	14306	ebi-a-GCST90016981	rs62448871	C	A	NA	Gut microbiota abundance (genus Collinsella id.815)	TRUE	reported	igd
10	8589813	-0.0537947	0.0120548	9.38e-06	14306	ebi-a-GCST90016981	rs11597285	G	T	NA	Gut microbiota abundance (genus Collinsella id.815)	TRUE	reported	igd
11	107123199	0.0537401	0.0118848	6.52e-06	14306	ebi-a-GCST90016981	rs10890671	C	T	NA	Gut microbiota abundance (genus Collinsella id.815)	TRUE	reported	igd
13	68610061	0.09597	0.0197312	8.79e-07	14306	ebi-a-GCST90016981	rs9541268	C	A	NA	Gut microbiota abundance (genus Collinsella id.815)	TRUE	reported	igd
15	50026113	0.0668866	0.0149773	9.15e-06	14306	ebi-a-GCST90016981	rs59414781	C	G	NA	Gut microbiota abundance (genus Collinsella id.815)	TRUE	reported	igd
16	77283458	-0.0563759	0.0127019	8.23e-06	14306	ebi-a-GCST90016981	rs12921100	T	A	NA	Gut microbiota abundance (genus Collinsella id.815)	TRUE	reported	igd
17	47529492	0.0567751	0.011945	2.22e-06	14306	ebi-a-GCST90016981	rs2671662	G	C	NA	Gut microbiota abundance (genus Collinsella id.815)	TRUE	reported	igd
19	56526640	-0.104264	0.0235841	7.1e-06	14306	ebi-a-GCST90016981	rs149807560	C	A	NA	Gut microbiota abundance (genus Collinsella id.815)	TRUE	reported	igd
19	31760841	-0.0722307	0.01616	6.78e-06	14306	ebi-a-GCST90016981	rs1496626	T	C	NA	Gut microbiota abundance (genus Collinsella id.815)	TRUE	reported	igd
21	29355467	0.0786551	0.0168217	2.42e-06	14306	ebi-a-GCST90016981	rs2103510	G	A	NA	Gut microbiota abundance (genus Collinsella id.815)	TRUE	reported	igd
2	116724915	0.0943944	0.0179641	1.95e-06	14306	ebi-a-GCST90017114	rs13421739	C	G	NA	Gut microbiota abundance (phylum Firmicutes id.1672)	TRUE	reported	igd
2	231678413	0.0897349	0.0182532	6.75e-07	14306	ebi-a-GCST90017114	rs3792064	G	A	NA	Gut microbiota abundance (phylum Firmicutes id.1672)	TRUE	reported	igd
2	80141964	0.0698446	0.0153935	8.05e-06	14306	ebi-a-GCST90017114	rs7573799	G	C	NA	Gut microbiota abundance (phylum Firmicutes id.1672)	TRUE	reported	igd
4	161507301	-0.0680205	0.0150844	6.8e-06	14306	ebi-a-GCST90017114	rs6814436	C	T	NA	Gut microbiota abundance (phylum Firmicutes id.1672)	TRUE	reported	igd
4	171672038	0.0482656	0.0104823	4.05e-06	14306	ebi-a-GCST90017114	rs2332027	A	G	NA	Gut microbiota abundance (phylum Firmicutes id.1672)	TRUE	reported	igd
4	152131744	-0.0935765	0.0210869	7.24e-06	14306	ebi-a-GCST90017114	rs6815608	C	T	NA	Gut microbiota abundance (phylum Firmicutes id.1672)	TRUE	reported	igd
5	98020298	-0.0465802	0.0105075	8.57e-06	14306	ebi-a-GCST90017114	rs2547978	G	A	NA	Gut microbiota abundance (phylum Firmicutes id.1672)	TRUE	reported	igd
5	35770550	0.0864609	0.0190398	7.68e-06	14306	ebi-a-GCST90017114	rs72738886	T	C	NA	Gut microbiota abundance (phylum Firmicutes id.1672)	TRUE	reported	igd
9	116840801	-0.0525703	0.0116908	6.81e-06	14306	ebi-a-GCST90017114	rs12554342	G	C	NA	Gut microbiota abundance (phylum Firmicutes id.1672)	TRUE	reported	igd
9	2801371	-0.186194	0.041051	8.67e-06	14306	ebi-a-GCST90017114	rs56199908	T	C	NA	Gut microbiota abundance (phylum Firmicutes id.1672)	TRUE	reported	igd
10	39136170	-0.0480708	0.0105429	5.17e-06	14306	ebi-a-GCST90017114	rs36111799	C	T	NA	Gut microbiota abundance (phylum Firmicutes id.1672)	TRUE	reported	igd
10	15054765	-0.0616007	0.0137936	5.79e-06	14306	ebi-a-GCST90017114	rs4750583	G	A	NA	Gut microbiota abundance (phylum Firmicutes id.1672)	TRUE	reported	igd
10	13841631	-0.141357	0.0308303	5.12e-06	14306	ebi-a-GCST90017114	rs72771021	C	T	NA	Gut microbiota abundance (phylum Firmicutes id.1672)	TRUE	reported	igd
12	97374875	0.0512732	0.0109226	2.82e-06	14306	ebi-a-GCST90017114	rs7975768	C	G	NA	Gut microbiota abundance (phylum Firmicutes id.1672)	TRUE	reported	igd
14	52494072	-0.0702112	0.0153063	9.26e-06	14306	ebi-a-GCST90017114	rs2273429	A	G	NA	Gut microbiota abundance (phylum Firmicutes id.1672)	TRUE	reported	igd
17	11780026	-0.0536457	0.0106294	4.95e-07	14306	ebi-a-GCST90017114	rs2009919	C	T	NA	Gut microbiota abundance (phylum Firmicutes id.1672)	TRUE	reported	igd
18	29328305	-0.0647291	0.0146219	8.67e-06	14306	ebi-a-GCST90017114	rs8085381	A	G	NA	Gut microbiota abundance (phylum Firmicutes id.1672)	TRUE	reported	igd
19	22899585	-0.0713033	0.0157424	4.73e-06	14306	ebi-a-GCST90017114	rs7247191	T	C	NA	Gut microbiota abundance (phylum Firmicutes id.1672)	TRUE	reported	igd
20	54087963	0.0482086	0.0105	4.53e-06	14306	ebi-a-GCST90017114	rs3852931	T	C	NA	Gut microbiota abundance (phylum Firmicutes id.1672)	TRUE	reported	igd
21	18567802	-0.233491	0.050901	8.52e-06	14306	ebi-a-GCST90017114	rs992074	T	C	NA	Gut microbiota abundance (phylum Firmicutes id.1672)	TRUE	reported	igd
21	40703251	0.0627459	0.0127415	9.26e-07	14306	ebi-a-GCST90017114	rs112334273	G	A	NA	Gut microbiota abundance (phylum Firmicutes id.1672)	TRUE	reported	igd
2	19611953	0.182308	0.0382298	2.17e-06	14306	ebi-a-GCST90016992	rs114731706	T	G	NA	Gut microbiota abundance (genus Enterorhabdus id.820)	TRUE	reported	igd
2	236439879	0.132988	0.0298306	5.88e-06	14306	ebi-a-GCST90016992	rs77655283	G	A	NA	Gut microbiota abundance (genus Enterorhabdus id.820)	TRUE	reported	igd
4	127336602	0.0966008	0.0162677	3.06e-09	14306	ebi-a-GCST90016992	rs11098863	A	T	NA	Gut microbiota abundance (genus Enterorhabdus id.820)	TRUE	reported	igd
6	37567189	0.0755513	0.0166263	5.7e-06	14306	ebi-a-GCST90016992	rs9470637	T	A	NA	Gut microbiota abundance (genus Enterorhabdus id.820)	TRUE	reported	igd
7	89709883	0.0843291	0.0189864	8.9e-06	14306	ebi-a-GCST90016992	rs2051957	C	T	NA	Gut microbiota abundance (genus Enterorhabdus id.820)	TRUE	reported	igd
8	113109756	0.132323	0.0293688	6.41e-06	14306	ebi-a-GCST90016992	rs10098492	T	C	NA	Gut microbiota abundance (genus Enterorhabdus id.820)	TRUE	reported	igd
10	20280612	-0.0860019	0.0169148	5.24e-07	14306	ebi-a-GCST90016992	rs7923280	T	A	NA	Gut microbiota abundance (genus Enterorhabdus id.820)	TRUE	reported	igd
11	62174193	-0.0980897	0.0208995	2.94e-06	14306	ebi-a-GCST90016992	rs3017103	G	A	NA	Gut microbiota abundance (genus Enterorhabdus id.820)	TRUE	reported	igd
12	69515102	0.26199	0.055123	4.85e-06	14306	ebi-a-GCST90016992	rs73331712	T	C	NA	Gut microbiota abundance (genus Enterorhabdus id.820)	TRUE	reported	igd
2	63366962	0.169883	0.0315478	7.01e-08	14306	ebi-a-GCST90017074	rs149744580	A	G	NA	Gut microbiota abundance (genus Turicibacter id.2162)	TRUE	reported	igd
5	95717619	0.131186	0.027197	2.55e-06	14306	ebi-a-GCST90017074	rs4869133	G	A	NA	Gut microbiota abundance (genus Turicibacter id.2162)	TRUE	reported	igd
5	170048048	0.0710364	0.015343	3.46e-06	14306	ebi-a-GCST90017074	rs2221441	G	C	NA	Gut microbiota abundance (genus Turicibacter id.2162)	TRUE	reported	igd
6	126111881	-0.120957	0.02683	5.32e-06	14306	ebi-a-GCST90017074	rs3734633	G	A	NA	Gut microbiota abundance (genus Turicibacter id.2162)	TRUE	reported	igd
7	130972179	-0.115115	0.0240708	2.81e-06	14306	ebi-a-GCST90017074	rs55756211	T	C	NA	Gut microbiota abundance (genus Turicibacter id.2162)	TRUE	reported	igd
8	26027842	0.0759019	0.0165764	5.63e-06	14306	ebi-a-GCST90017074	rs2952020	A	G	NA	Gut microbiota abundance (genus Turicibacter id.2162)	TRUE	reported	igd
11	1681862	-0.0858591	0.0185778	4.14e-06	14306	ebi-a-GCST90017074	rs61265175	G	C	NA	Gut microbiota abundance (genus Turicibacter id.2162)	TRUE	reported	igd
12	12242455	-0.104751	0.0226997	2.31e-06	14306	ebi-a-GCST90017074	rs11054680	T	C	NA	Gut microbiota abundance (genus Turicibacter id.2162)	TRUE	reported	igd
15	92605098	-0.0710377	0.0155221	5.46e-06	14306	ebi-a-GCST90017074	rs4247078	G	C	NA	Gut microbiota abundance (genus Turicibacter id.2162)	TRUE	reported	igd
16	10181248	0.0950891	0.0203433	3.27e-06	14306	ebi-a-GCST90017074	rs11649454	G	C	NA	Gut microbiota abundance (genus Turicibacter id.2162)	TRUE	reported	igd
16	49826299	-0.0731428	0.0160172	5.77e-06	14306	ebi-a-GCST90017074	rs7199484	G	A	NA	Gut microbiota abundance (genus Turicibacter id.2162)	TRUE	reported	igd
17	43117476	0.110861	0.0225598	8.67e-07	14306	ebi-a-GCST90017074	rs12603364	T	C	NA	Gut microbiota abundance (genus Turicibacter id.2162)	TRUE	reported	igd
19	11864932	-0.111689	0.0248436	7.37e-06	14306	ebi-a-GCST90017074	rs11666533	C	T	NA	Gut microbiota abundance (genus Turicibacter id.2162)	TRUE	reported	igd
21	36929643	-0.0959995	0.0208261	3.96e-06	14306	ebi-a-GCST90017074	rs2834977	T	C	NA	Gut microbiota abundance (genus Turicibacter id.2162)	TRUE	reported	igd
1	8419420	0.160425	0.0360857	8.41e-06	14306	ebi-a-GCST90016979	rs6577484	G	A	NA	Gut microbiota abundance (genus Clostridium innocuum group id.14397)	TRUE	reported	igd
3	103025517	-0.108859	0.023425	3.49e-06	14306	ebi-a-GCST90016979	rs1948423	T	A	NA	Gut microbiota abundance (genus Clostridium innocuum group id.14397)	TRUE	reported	igd
5	9368158	0.142664	0.0311021	8.62e-06	14306	ebi-a-GCST90016979	rs40656	C	T	NA	Gut microbiota abundance (genus Clostridium innocuum group id.14397)	TRUE	reported	igd
5	71186626	-0.113424	0.0233137	1.12e-06	14306	ebi-a-GCST90016979	rs6890185	C	T	NA	Gut microbiota abundance (genus Clostridium innocuum group id.14397)	TRUE	reported	igd
5	95717619	-0.180591	0.0409505	7.24e-06	14306	ebi-a-GCST90016979	rs4869133	G	A	NA	Gut microbiota abundance (genus Clostridium innocuum group id.14397)	TRUE	reported	igd
5	113126539	-0.102648	0.0227508	7e-06	14306	ebi-a-GCST90016979	rs10074000	T	C	NA	Gut microbiota abundance (genus Clostridium innocuum group id.14397)	TRUE	reported	igd
6	143718234	-0.126746	0.0274657	7.8e-06	14306	ebi-a-GCST90016979	rs71564433	T	A	NA	Gut microbiota abundance (genus Clostridium innocuum group id.14397)	TRUE	reported	igd
12	30268485	0.0997048	0.0221926	8.92e-06	14306	ebi-a-GCST90016979	rs10506058	A	G	NA	Gut microbiota abundance (genus Clostridium innocuum group id.14397)	TRUE	reported	igd
15	59704208	-0.114993	0.0257186	8.41e-06	14306	ebi-a-GCST90016979	rs77845139	A	G	NA	Gut microbiota abundance (genus Clostridium innocuum group id.14397)	TRUE	reported	igd
18	6348227	0.14708	0.0320875	5.59e-06	14306	ebi-a-GCST90016979	rs61267978	T	C	NA	Gut microbiota abundance (genus Clostridium innocuum group id.14397)	TRUE	reported	igd
18	69274308	-0.157938	0.034187	4.06e-06	14306	ebi-a-GCST90016979	rs1942371	G	A	NA	Gut microbiota abundance (genus Clostridium innocuum group id.14397)	TRUE	reported	igd
1	116082909	0.0870025	0.019779	9.75e-06	14306	ebi-a-GCST90017003	rs143694765	T	C	NA	Gut microbiota abundance (genus Eubacterium rectale group id.14374)	TRUE	reported	igd
1	170900221	-0.0622701	0.0140572	6.86e-06	14306	ebi-a-GCST90017003	rs3980709	A	T	NA	Gut microbiota abundance (genus Eubacterium rectale group id.14374)	TRUE	reported	igd
1	234530370	0.0503179	0.0108389	3.53e-06	14306	ebi-a-GCST90017003	rs10797540	A	G	NA	Gut microbiota abundance (genus Eubacterium rectale group id.14374)	TRUE	reported	igd
2	125553155	0.0528824	0.0109486	1.38e-06	14306	ebi-a-GCST90017003	rs314726	T	C	NA	Gut microbiota abundance (genus Eubacterium rectale group id.14374)	TRUE	reported	igd
7	121281238	-0.0527827	0.0113464	4.21e-06	14306	ebi-a-GCST90017003	rs10248854	C	A	NA	Gut microbiota abundance (genus Eubacterium rectale group id.14374)	TRUE	reported	igd
9	92013419	0.0536319	0.0120201	9.9e-06	14306	ebi-a-GCST90017003	rs62547233	A	G	NA	Gut microbiota abundance (genus Eubacterium rectale group id.14374)	TRUE	reported	igd
9	129425745	-0.0576035	0.0130853	5.37e-06	14306	ebi-a-GCST90017003	rs59427698	A	G	NA	Gut microbiota abundance (genus Eubacterium rectale group id.14374)	TRUE	reported	igd
11	8129537	-0.129364	0.0289021	6.44e-06	14306	ebi-a-GCST90017003	rs2884897	A	G	NA	Gut microbiota abundance (genus Eubacterium rectale group id.14374)	TRUE	reported	igd
11	98523638	-0.0635522	0.0140072	6.22e-06	14306	ebi-a-GCST90017003	rs10892089	C	G	NA	Gut microbiota abundance (genus Eubacterium rectale group id.14374)	TRUE	reported	igd
12	20066025	-0.113141	0.0243541	1.84e-06	14306	ebi-a-GCST90017003	rs117151453	G	C	NA	Gut microbiota abundance (genus Eubacterium rectale group id.14374)	TRUE	reported	igd
15	93006765	-0.0901402	0.0174602	5.4e-07	14306	ebi-a-GCST90017003	rs35398954	A	G	NA	Gut microbiota abundance (genus Eubacterium rectale group id.14374)	TRUE	reported	igd
18	37703874	-0.156596	0.0336234	4.1e-06	14306	ebi-a-GCST90017003	rs16960159	C	G	NA	Gut microbiota abundance (genus Eubacterium rectale group id.14374)	TRUE	reported	igd
1	200418805	-0.0714773	0.0146647	9.22e-07	14306	ebi-a-GCST90016910	rs57872228	C	T	NA	Gut microbiota abundance (class Bacilli id.1673)	TRUE	reported	igd
2	231723657	0.0476864	0.0108547	7.97e-06	14306	ebi-a-GCST90016910	rs1595463	C	A	NA	Gut microbiota abundance (class Bacilli id.1673)	TRUE	reported	igd
3	4800550	-0.0554219	0.0114789	1.38e-06	14306	ebi-a-GCST90016910	rs1962325	G	C	NA	Gut microbiota abundance (class Bacilli id.1673)	TRUE	reported	igd
3	94153993	0.156331	0.0325945	1.07e-06	14306	ebi-a-GCST90016910	rs76717940	T	A	NA	Gut microbiota abundance (class Bacilli id.1673)	TRUE	reported	igd
3	184371224	0.0979154	0.0224074	8.46e-06	14306	ebi-a-GCST90016910	rs74663707	C	T	NA	Gut microbiota abundance (class Bacilli id.1673)	TRUE	reported	igd
3	64398863	0.0601035	0.0136407	9.53e-06	14306	ebi-a-GCST90016910	rs13068444	A	G	NA	Gut microbiota abundance (class Bacilli id.1673)	TRUE	reported	igd
4	98049499	-0.0630747	0.0128717	1.96e-06	14306	ebi-a-GCST90016910	rs11730038	G	A	NA	Gut microbiota abundance (class Bacilli id.1673)	TRUE	reported	igd
4	7431487	0.0535854	0.0116362	4.3e-06	14306	ebi-a-GCST90016910	rs4459992	T	C	NA	Gut microbiota abundance (class Bacilli id.1673)	TRUE	reported	igd
4	184681021	0.128032	0.0286921	9.13e-06	14306	ebi-a-GCST90016910	rs111552159	C	G	NA	Gut microbiota abundance (class Bacilli id.1673)	TRUE	reported	igd
4	151687420	0.104044	0.0247934	8.47e-06	14306	ebi-a-GCST90016910	rs7666190	A	C	NA	Gut microbiota abundance (class Bacilli id.1673)	TRUE	reported	igd
5	174173171	-0.107255	0.0222879	1.34e-06	14306	ebi-a-GCST90016910	rs77558518	A	G	NA	Gut microbiota abundance (class Bacilli id.1673)	TRUE	reported	igd
6	67570929	-0.104496	0.0217083	1.53e-06	14306	ebi-a-GCST90016910	rs74352383	T	A	NA	Gut microbiota abundance (class Bacilli id.1673)	TRUE	reported	igd
7	36349586	0.108007	0.0232858	1.07e-06	14306	ebi-a-GCST90016910	rs78938557	T	C	NA	Gut microbiota abundance (class Bacilli id.1673)	TRUE	reported	igd
8	10143164	0.0598868	0.0123903	1.08e-06	14306	ebi-a-GCST90016910	rs2952251	G	A	NA	Gut microbiota abundance (class Bacilli id.1673)	TRUE	reported	igd
9	101101172	-0.0613034	0.0137579	7.81e-06	14306	ebi-a-GCST90016910	rs28564647	T	G	NA	Gut microbiota abundance (class Bacilli id.1673)	TRUE	reported	igd
11	8332350	0.0572158	0.0126793	7.21e-06	14306	ebi-a-GCST90016910	rs12797734	T	C	NA	Gut microbiota abundance (class Bacilli id.1673)	TRUE	reported	igd
12	100585559	-0.101189	0.0217379	4.85e-06	14306	ebi-a-GCST90016910	rs11110282	A	G	NA	Gut microbiota abundance (class Bacilli id.1673)	TRUE	reported	igd
13	24973509	-0.225309	0.0467697	1.79e-06	14306	ebi-a-GCST90016910	rs9581006	T	C	NA	Gut microbiota abundance (class Bacilli id.1673)	TRUE	reported	igd
15	58738075	-0.081146	0.0180042	7.6e-06	14306	ebi-a-GCST90016910	rs694949	A	G	NA	Gut microbiota abundance (class Bacilli id.1673)	TRUE	reported	igd
16	991253	0.0619529	0.0127066	1.01e-06	14306	ebi-a-GCST90016910	rs35344081	G	A	NA	Gut microbiota abundance (class Bacilli id.1673)	TRUE	reported	igd
17	40835649	-0.0520614	0.0109842	2.21e-06	14306	ebi-a-GCST90016910	rs4028634	C	T	NA	Gut microbiota abundance (class Bacilli id.1673)	TRUE	reported	igd
19	51959855	0.111056	0.0246039	6.55e-06	14306	ebi-a-GCST90016910	rs34989881	A	G	NA	Gut microbiota abundance (class Bacilli id.1673)	TRUE	reported	igd
1	105422565	-0.0655301	0.014223	4.14e-06	14306	ebi-a-GCST90016957	rs11184341	C	G	NA	Gut microbiota abundance (family Verrucomicrobiaceae id.4036)	TRUE	reported	igd
1	41074472	-0.0758811	0.0167762	6.63e-06	14306	ebi-a-GCST90016957	rs61779207	G	A	NA	Gut microbiota abundance (family Verrucomicrobiaceae id.4036)	TRUE	reported	igd
4	95027272	0.0749798	0.0150177	6.73e-07	14306	ebi-a-GCST90016957	rs11729256	T	C	NA	Gut microbiota abundance (family Verrucomicrobiaceae id.4036)	TRUE	reported	igd
4	100544188	0.112124	0.0236422	1.65e-06	14306	ebi-a-GCST90016957	rs74542928	T	C	NA	Gut microbiota abundance (family Verrucomicrobiaceae id.4036)	TRUE	reported	igd
6	56341481	-0.0704354	0.0147128	2.51e-06	14306	ebi-a-GCST90016957	rs9349825	A	G	NA	Gut microbiota abundance (family Verrucomicrobiaceae id.4036)	TRUE	reported	igd
10	5064327	-0.0687992	0.0147694	2.75e-06	14306	ebi-a-GCST90016957	rs4242783	A	G	NA	Gut microbiota abundance (family Verrucomicrobiaceae id.4036)	TRUE	reported	igd
11	130280667	-0.0648691	0.0135928	1.13e-06	14306	ebi-a-GCST90016957	rs4936098	G	A	NA	Gut microbiota abundance (family Verrucomicrobiaceae id.4036)	TRUE	reported	igd
12	130309670	0.0907065	0.0196746	3.73e-06	14306	ebi-a-GCST90016957	rs111862613	T	C	NA	Gut microbiota abundance (family Verrucomicrobiaceae id.4036)	TRUE	reported	igd
15	97570657	0.0619104	0.0130946	2.15e-06	14306	ebi-a-GCST90016957	rs12908520	G	A	NA	Gut microbiota abundance (family Verrucomicrobiaceae id.4036)	TRUE	reported	igd
16	81063149	-0.0745516	0.0156195	2.7e-06	14306	ebi-a-GCST90016957	rs2602429	T	C	NA	Gut microbiota abundance (family Verrucomicrobiaceae id.4036)	TRUE	reported	igd
18	49473635	0.204683	0.0431572	2.92e-06	14306	ebi-a-GCST90016957	rs117107102	A	G	NA	Gut microbiota abundance (family Verrucomicrobiaceae id.4036)	TRUE	reported	igd
20	31867840	-0.0631526	0.0143767	9.58e-06	14306	ebi-a-GCST90016957	rs941682	G	A	NA	Gut microbiota abundance (family Verrucomicrobiaceae id.4036)	TRUE	reported	igd
1	242767252	-0.0821108	0.0172701	2.59e-06	14306	ebi-a-GCST90016928	rs12748533	G	T	NA	Gut microbiota abundance (family Bacteroidales S24 7group id.11173)	TRUE	reported	igd
2	53139362	-0.176187	0.0347133	5.12e-07	14306	ebi-a-GCST90016928	rs17043785	T	C	NA	Gut microbiota abundance (family Bacteroidales S24 7group id.11173)	TRUE	reported	igd
3	158653545	0.122574	0.0272389	7.83e-06	14306	ebi-a-GCST90016928	rs61508842	T	C	NA	Gut microbiota abundance (family Bacteroidales S24 7group id.11173)	TRUE	reported	igd
4	149300138	-0.0956546	0.0205228	6.1e-06	14306	ebi-a-GCST90016928	rs6831034	T	A	NA	Gut microbiota abundance (family Bacteroidales S24 7group id.11173)	TRUE	reported	igd
5	164763068	0.0842142	0.0183739	8.78e-06	14306	ebi-a-GCST90016928	rs11135366	C	G	NA	Gut microbiota abundance (family Bacteroidales S24 7group id.11173)	TRUE	reported	igd
6	63236747	-0.0867065	0.0195709	7.09e-06	14306	ebi-a-GCST90016928	rs78609301	A	G	NA	Gut microbiota abundance (family Bacteroidales S24 7group id.11173)	TRUE	reported	igd
6	151515172	0.123071	0.0275665	9.49e-06	14306	ebi-a-GCST90016928	rs10872669	G	A	NA	Gut microbiota abundance (family Bacteroidales S24 7group id.11173)	TRUE	reported	igd
7	90714667	-0.0850266	0.0163382	3.16e-07	14306	ebi-a-GCST90016928	rs941000	T	C	NA	Gut microbiota abundance (family Bacteroidales S24 7group id.11173)	TRUE	reported	igd
15	47340971	0.084048	0.0177806	2.41e-06	14306	ebi-a-GCST90016928	rs1850003	A	G	NA	Gut microbiota abundance (family Bacteroidales S24 7group id.11173)	TRUE	reported	igd
17	21205200	0.0843019	0.0187308	8.43e-06	14306	ebi-a-GCST90016928	rs7217209	C	T	NA	Gut microbiota abundance (family Bacteroidales S24 7group id.11173)	TRUE	reported	igd
22	25943322	0.0847328	0.0165856	3.82e-07	14306	ebi-a-GCST90016928	rs738193	T	C	NA	Gut microbiota abundance (family Bacteroidales S24 7group id.11173)	TRUE	reported	igd
1	153240013	-0.0507782	0.0110587	4.52e-06	14306	ebi-a-GCST90017094	rs1928341	G	A	NA	Gut microbiota abundance (order Burkholderiales id.2874)	TRUE	reported	igd
2	239900775	0.0679995	0.0132471	2.79e-07	14306	ebi-a-GCST90017094	rs62191117	A	G	NA	Gut microbiota abundance (order Burkholderiales id.2874)	TRUE	reported	igd
3	70588939	0.0580987	0.012673	4.84e-06	14306	ebi-a-GCST90017094	rs7638039	T	C	NA	Gut microbiota abundance (order Burkholderiales id.2874)	TRUE	reported	igd
3	193456274	0.06333	0.0130595	1.24e-06	14306	ebi-a-GCST90017094	rs2367850	G	C	NA	Gut microbiota abundance (order Burkholderiales id.2874)	TRUE	reported	igd
4	45642485	-0.0833445	0.0167489	5.67e-07	14306	ebi-a-GCST90017094	rs4033856	T	C	NA	Gut microbiota abundance (order Burkholderiales id.2874)	TRUE	reported	igd
4	23588462	0.0910999	0.0199479	8e-06	14306	ebi-a-GCST90017094	rs1511453	A	G	NA	Gut microbiota abundance (order Burkholderiales id.2874)	TRUE	reported	igd
5	173497796	0.109911	0.0236375	2.9e-06	14306	ebi-a-GCST90017094	rs62395635	T	C	NA	Gut microbiota abundance (order Burkholderiales id.2874)	TRUE	reported	igd
7	111285025	0.0499561	0.0109264	4.13e-06	14306	ebi-a-GCST90017094	rs2613606	T	C	NA	Gut microbiota abundance (order Burkholderiales id.2874)	TRUE	reported	igd
9	84206018	-0.133729	0.0290738	3.76e-06	14306	ebi-a-GCST90017094	rs72747231	C	G	NA	Gut microbiota abundance (order Burkholderiales id.2874)	TRUE	reported	igd
13	58689340	-0.0508514	0.0109588	3.26e-06	14306	ebi-a-GCST90017094	rs2321387	G	A	NA	Gut microbiota abundance (order Burkholderiales id.2874)	TRUE	reported	igd
15	56786407	-0.120974	0.0281273	9.75e-06	14306	ebi-a-GCST90017094	rs75242906	C	T	NA	Gut microbiota abundance (order Burkholderiales id.2874)	TRUE	reported	igd
18	26569901	0.052509	0.011504	6.06e-06	14306	ebi-a-GCST90017094	rs9964679	A	G	NA	Gut microbiota abundance (order Burkholderiales id.2874)	TRUE	reported	igd
20	30596130	-0.101587	0.0198817	2.88e-07	14306	ebi-a-GCST90017094	rs6087811	T	G	NA	Gut microbiota abundance (order Burkholderiales id.2874)	TRUE	reported	igd
1	240118443	0.140717	0.0304142	2.8e-06	14306	ebi-a-GCST90016977	rs12404911	C	T	NA	Gut microbiota abundance (genus Catenibacterium id.2153)	TRUE	reported	igd
4	122282768	-0.161826	0.0353447	3.63e-06	14306	ebi-a-GCST90016977	rs77285108	G	A	NA	Gut microbiota abundance (genus Catenibacterium id.2153)	TRUE	reported	igd
6	159485742	0.135254	0.0286209	3.62e-06	14306	ebi-a-GCST90016977	rs212393	A	G	NA	Gut microbiota abundance (genus Catenibacterium id.2153)	TRUE	reported	igd
6	105089665	0.11411	0.0251099	5.61e-06	14306	ebi-a-GCST90016977	rs7742829	C	T	NA	Gut microbiota abundance (genus Catenibacterium id.2153)	TRUE	reported	igd
7	57364320	0.129726	0.0284563	4.29e-06	14306	ebi-a-GCST90016977	rs73128290	A	G	NA	Gut microbiota abundance (genus Catenibacterium id.2153)	TRUE	reported	igd
1	11943792	0.220185	0.0485947	5.19e-06	14306	ebi-a-GCST90017115	rs72640280	A	G	NA	Gut microbiota abundance (phylum Lentisphaerae id.2238)	TRUE	reported	igd
3	6223568	-0.131681	0.0288503	8.79e-06	14306	ebi-a-GCST90017115	rs73113483	T	A	NA	Gut microbiota abundance (phylum Lentisphaerae id.2238)	TRUE	reported	igd
5	94720245	-0.109935	0.0236848	3.8e-06	14306	ebi-a-GCST90017115	rs2731834	G	C	NA	Gut microbiota abundance (phylum Lentisphaerae id.2238)	TRUE	reported	igd
7	146795379	0.111896	0.0234776	1.14e-06	14306	ebi-a-GCST90017115	rs11770843	C	T	NA	Gut microbiota abundance (phylum Lentisphaerae id.2238)	TRUE	reported	igd
9	111086170	-0.217203	0.0439621	9.64e-07	14306	ebi-a-GCST90017115	rs62570196	C	T	NA	Gut microbiota abundance (phylum Lentisphaerae id.2238)	TRUE	reported	igd
10	53930085	-0.16062	0.0336806	9.19e-06	14306	ebi-a-GCST90017115	rs60995569	T	G	NA	Gut microbiota abundance (phylum Lentisphaerae id.2238)	TRUE	reported	igd
13	20687179	0.120412	0.0270263	5.86e-06	14306	ebi-a-GCST90017115	rs2031282	A	G	NA	Gut microbiota abundance (phylum Lentisphaerae id.2238)	TRUE	reported	igd
15	25162535	0.148972	0.0324162	6.77e-06	14306	ebi-a-GCST90017115	rs17114848	G	A	NA	Gut microbiota abundance (phylum Lentisphaerae id.2238)	TRUE	reported	igd
15	101242690	-0.107661	0.0233382	4.31e-06	14306	ebi-a-GCST90017115	rs1002941	A	G	NA	Gut microbiota abundance (phylum Lentisphaerae id.2238)	TRUE	reported	igd
20	61394262	0.229981	0.0479918	1.9e-06	14306	ebi-a-GCST90017115	rs77599476	A	G	NA	Gut microbiota abundance (phylum Lentisphaerae id.2238)	TRUE	reported	igd
21	21023966	-0.138226	0.0289096	1.5e-06	14306	ebi-a-GCST90017115	rs2825714	A	G	NA	Gut microbiota abundance (phylum Lentisphaerae id.2238)	TRUE	reported	igd
1	27418225	0.064399	0.0141246	5.82e-06	14306	ebi-a-GCST90016945	rs12144792	C	T	NA	Gut microbiota abundance (family Peptococcaceae id.2024)	TRUE	reported	igd
2	188895743	0.0684213	0.0141137	1.46e-06	14306	ebi-a-GCST90016945	rs12992764	T	G	NA	Gut microbiota abundance (family Peptococcaceae id.2024)	TRUE	reported	igd
3	182984048	-0.0739885	0.0150931	1.01e-06	14306	ebi-a-GCST90016945	rs12634826	T	G	NA	Gut microbiota abundance (family Peptococcaceae id.2024)	TRUE	reported	igd
5	89252884	-0.147941	0.0317498	3.41e-06	14306	ebi-a-GCST90016945	rs75430375	C	T	NA	Gut microbiota abundance (family Peptococcaceae id.2024)	TRUE	reported	igd
8	3580757	-0.0910387	0.0185869	1.74e-06	14306	ebi-a-GCST90016945	rs4990837	G	A	NA	Gut microbiota abundance (family Peptococcaceae id.2024)	TRUE	reported	igd
8	28614217	0.0812655	0.0164355	4.95e-07	14306	ebi-a-GCST90016945	rs35703006	G	T	NA	Gut microbiota abundance (family Peptococcaceae id.2024)	TRUE	reported	igd
9	9423378	-0.257982	0.0549569	3.15e-06	14306	ebi-a-GCST90016945	rs117452796	A	G	NA	Gut microbiota abundance (family Peptococcaceae id.2024)	TRUE	reported	igd
10	129175962	0.135774	0.0289757	2.31e-06	14306	ebi-a-GCST90016945	rs150600492	A	C	NA	Gut microbiota abundance (family Peptococcaceae id.2024)	TRUE	reported	igd
13	113561082	-0.0821779	0.0173541	2.02e-06	14306	ebi-a-GCST90016945	rs75898026	A	G	NA	Gut microbiota abundance (family Peptococcaceae id.2024)	TRUE	reported	igd
1	58441860	-0.0935456	0.0193174	2.02e-06	14306	ebi-a-GCST90017032	rs1187983	C	T	NA	Gut microbiota abundance (genus Marvinbryantia id.2005)	TRUE	reported	igd
1	211400180	0.0679323	0.015012	5.03e-06	14306	ebi-a-GCST90017032	rs3125832	A	C	NA	Gut microbiota abundance (genus Marvinbryantia id.2005)	TRUE	reported	igd
3	166039765	-0.0634861	0.0136323	3.11e-06	14306	ebi-a-GCST90017032	rs2863363	G	A	NA	Gut microbiota abundance (genus Marvinbryantia id.2005)	TRUE	reported	igd
6	132881664	-0.0649396	0.0131146	7.25e-07	14306	ebi-a-GCST90017032	rs2842896	C	T	NA	Gut microbiota abundance (genus Marvinbryantia id.2005)	TRUE	reported	igd
10	12516924	0.0840769	0.0167551	6.28e-07	14306	ebi-a-GCST90017032	rs2724813	G	A	NA	Gut microbiota abundance (genus Marvinbryantia id.2005)	TRUE	reported	igd
11	79518683	-0.126354	0.0272212	3.26e-06	14306	ebi-a-GCST90017032	rs72948274	A	C	NA	Gut microbiota abundance (genus Marvinbryantia id.2005)	TRUE	reported	igd
11	45826561	0.124426	0.0248431	1.01e-06	14306	ebi-a-GCST90017032	rs61884471	G	A	NA	Gut microbiota abundance (genus Marvinbryantia id.2005)	TRUE	reported	igd
13	86079090	0.119479	0.0271688	7.8e-06	14306	ebi-a-GCST90017032	rs11620597	T	C	NA	Gut microbiota abundance (genus Marvinbryantia id.2005)	TRUE	reported	igd
14	21577837	-0.0952415	0.0216699	6.58e-06	14306	ebi-a-GCST90017032	rs8006832	G	T	NA	Gut microbiota abundance (genus Marvinbryantia id.2005)	TRUE	reported	igd
16	5938448	-0.060618	0.0131551	4.15e-06	14306	ebi-a-GCST90017032	rs11645029	G	C	NA	Gut microbiota abundance (genus Marvinbryantia id.2005)	TRUE	reported	igd
18	46255637	0.059681	0.0132289	6.6e-06	14306	ebi-a-GCST90017032	rs12963345	C	G	NA	Gut microbiota abundance (genus Marvinbryantia id.2005)	TRUE	reported	igd
19	4542097	0.118845	0.0268423	6.86e-06	14306	ebi-a-GCST90017032	rs146541147	G	A	NA	Gut microbiota abundance (genus Marvinbryantia id.2005)	TRUE	reported	igd
1	235580646	0.186779	0.0389112	1.71e-06	14306	ebi-a-GCST90016975	rs7412979	C	G	NA	Gut microbiota abundance (genus Butyrivibrio id.1993)	TRUE	reported	igd
3	54288503	0.17471	0.0389333	8.19e-06	14306	ebi-a-GCST90016975	rs4928024	G	A	NA	Gut microbiota abundance (genus Butyrivibrio id.1993)	TRUE	reported	igd
5	128976021	0.140987	0.0309117	5.51e-06	14306	ebi-a-GCST90016975	rs17163238	G	A	NA	Gut microbiota abundance (genus Butyrivibrio id.1993)	TRUE	reported	igd
6	21960091	-0.119846	0.0253367	3.11e-06	14306	ebi-a-GCST90016975	rs7763512	A	G	NA	Gut microbiota abundance (genus Butyrivibrio id.1993)	TRUE	reported	igd
6	53939724	-0.117973	0.0259861	5.55e-06	14306	ebi-a-GCST90016975	rs9349693	G	A	NA	Gut microbiota abundance (genus Butyrivibrio id.1993)	TRUE	reported	igd
6	148403405	0.118065	0.0261271	7.92e-06	14306	ebi-a-GCST90016975	rs1007475	G	T	NA	Gut microbiota abundance (genus Butyrivibrio id.1993)	TRUE	reported	igd
6	111780705	0.11923	0.0239975	7.69e-07	14306	ebi-a-GCST90016975	rs7752361	G	A	NA	Gut microbiota abundance (genus Butyrivibrio id.1993)	TRUE	reported	igd
7	150596929	0.154775	0.0321539	2.2e-06	14306	ebi-a-GCST90016975	rs11761679	T	C	NA	Gut microbiota abundance (genus Butyrivibrio id.1993)	TRUE	reported	igd
9	119693164	-0.133784	0.0299444	8.86e-06	14306	ebi-a-GCST90016975	rs16934069	T	C	NA	Gut microbiota abundance (genus Butyrivibrio id.1993)	TRUE	reported	igd
10	22587900	0.205013	0.0457138	6.86e-06	14306	ebi-a-GCST90016975	rs142855850	A	G	NA	Gut microbiota abundance (genus Butyrivibrio id.1993)	TRUE	reported	igd
13	27292666	-0.12459	0.0260992	1.8e-06	14306	ebi-a-GCST90016975	rs4537857	T	C	NA	Gut microbiota abundance (genus Butyrivibrio id.1993)	TRUE	reported	igd
14	34150977	-0.201027	0.0428204	2.46e-06	14306	ebi-a-GCST90016975	rs74622183	A	G	NA	Gut microbiota abundance (genus Butyrivibrio id.1993)	TRUE	reported	igd
14	76065563	0.224078	0.0449336	7.86e-07	14306	ebi-a-GCST90016975	rs72723662	C	T	NA	Gut microbiota abundance (genus Butyrivibrio id.1993)	TRUE	reported	igd
17	20575697	0.127488	0.0267936	1.53e-06	14306	ebi-a-GCST90016975	rs16941336	C	T	NA	Gut microbiota abundance (genus Butyrivibrio id.1993)	TRUE	reported	igd
18	10267733	0.216874	0.0483299	6.66e-06	14306	ebi-a-GCST90016975	rs77356209	T	C	NA	Gut microbiota abundance (genus Butyrivibrio id.1993)	TRUE	reported	igd
20	811507	-0.108349	0.0240008	6.61e-06	14306	ebi-a-GCST90016975	rs486484	A	G	NA	Gut microbiota abundance (genus Butyrivibrio id.1993)	TRUE	reported	igd
2	19973210	0.0893384	0.0199069	9.84e-06	14306	ebi-a-GCST90016991	rs12710729	C	A	NA	Gut microbiota abundance (genus Eisenbergiella id.11304)	TRUE	reported	igd
3	111419486	0.120965	0.0263054	5.27e-06	14306	ebi-a-GCST90016991	rs1553971	T	G	NA	Gut microbiota abundance (genus Eisenbergiella id.11304)	TRUE	reported	igd
4	189060431	-0.0978125	0.0216636	8.22e-06	14306	ebi-a-GCST90016991	rs11938607	C	T	NA	Gut microbiota abundance (genus Eisenbergiella id.11304)	TRUE	reported	igd
8	55330814	0.137001	0.0302124	7.75e-06	14306	ebi-a-GCST90016991	rs13258851	A	G	NA	Gut microbiota abundance (genus Eisenbergiella id.11304)	TRUE	reported	igd
8	50822676	-0.106447	0.0224159	2.72e-06	14306	ebi-a-GCST90016991	rs3812426	A	G	NA	Gut microbiota abundance (genus Eisenbergiella id.11304)	TRUE	reported	igd
10	109417101	-0.0952742	0.0211569	8.85e-06	14306	ebi-a-GCST90016991	rs12257723	A	C	NA	Gut microbiota abundance (genus Eisenbergiella id.11304)	TRUE	reported	igd
11	24001840	0.129006	0.0284844	4.92e-06	14306	ebi-a-GCST90016991	rs11027642	C	T	NA	Gut microbiota abundance (genus Eisenbergiella id.11304)	TRUE	reported	igd
11	124764527	-0.121065	0.0251658	1.65e-06	14306	ebi-a-GCST90016991	rs12278566	T	A	NA	Gut microbiota abundance (genus Eisenbergiella id.11304)	TRUE	reported	igd
15	36178565	-0.107319	0.022515	2.24e-06	14306	ebi-a-GCST90016991	rs2683098	T	C	NA	Gut microbiota abundance (genus Eisenbergiella id.11304)	TRUE	reported	igd
15	53375201	0.091546	0.0195787	3.23e-06	14306	ebi-a-GCST90016991	rs1508033	A	C	NA	Gut microbiota abundance (genus Eisenbergiella id.11304)	TRUE	reported	igd
17	53367641	0.100627	0.022546	7.35e-06	14306	ebi-a-GCST90016991	rs11079158	T	C	NA	Gut microbiota abundance (genus Eisenbergiella id.11304)	TRUE	reported	igd
21	21610254	0.0939071	0.0201104	4.16e-06	14306	ebi-a-GCST90016991	rs4462860	G	A	NA	Gut microbiota abundance (genus Eisenbergiella id.11304)	TRUE	reported	igd
1	118723685	-0.0805036	0.0167257	1.57e-06	14306	ebi-a-GCST90016986	rs1582238	C	T	NA	Gut microbiota abundance (genus Defluviitaleaceae UCG011 id.11287)	TRUE	reported	igd
1	85205632	-0.13834	0.029554	3.52e-06	14306	ebi-a-GCST90016986	rs9725395	A	G	NA	Gut microbiota abundance (genus Defluviitaleaceae UCG011 id.11287)	TRUE	reported	igd
3	72207794	0.0977912	0.0197263	9.6e-07	14306	ebi-a-GCST90016986	rs4677103	A	G	NA	Gut microbiota abundance (genus Defluviitaleaceae UCG011 id.11287)	TRUE	reported	igd
4	120741726	0.0817755	0.0181686	6.83e-06	14306	ebi-a-GCST90016986	rs2892880	G	A	NA	Gut microbiota abundance (genus Defluviitaleaceae UCG011 id.11287)	TRUE	reported	igd
4	147414743	-0.147383	0.0293796	4.33e-07	14306	ebi-a-GCST90016986	rs72731813	C	T	NA	Gut microbiota abundance (genus Defluviitaleaceae UCG011 id.11287)	TRUE	reported	igd
7	79734541	0.106503	0.0238473	6.63e-06	14306	ebi-a-GCST90016986	rs28696126	T	A	NA	Gut microbiota abundance (genus Defluviitaleaceae UCG011 id.11287)	TRUE	reported	igd
9	8786663	0.11381	0.0232806	1.45e-06	14306	ebi-a-GCST90016986	rs112893842	T	C	NA	Gut microbiota abundance (genus Defluviitaleaceae UCG011 id.11287)	TRUE	reported	igd
10	66407366	-0.0715978	0.0156309	4.83e-06	14306	ebi-a-GCST90016986	rs4344384	T	G	NA	Gut microbiota abundance (genus Defluviitaleaceae UCG011 id.11287)	TRUE	reported	igd
21	41811003	0.174369	0.0362226	2.15e-06	14306	ebi-a-GCST90016986	rs55658617	T	C	NA	Gut microbiota abundance (genus Defluviitaleaceae UCG011 id.11287)	TRUE	reported	igd
22	24804081	0.142939	0.0299793	2.52e-06	14306	ebi-a-GCST90016986	rs9608282	T	G	NA	Gut microbiota abundance (genus Defluviitaleaceae UCG011 id.11287)	TRUE	reported	igd
1	13794594	-0.0551473	0.0120346	4.38e-06	14306	ebi-a-GCST90017054	rs3013089	G	A	NA	Gut microbiota abundance (genus Ruminococcaceae UCG003 id.11361)	TRUE	reported	igd
2	37905976	-0.0672094	0.0143309	4.16e-06	14306	ebi-a-GCST90017054	rs10490280	C	T	NA	Gut microbiota abundance (genus Ruminococcaceae UCG003 id.11361)	TRUE	reported	igd
2	205238716	0.102523	0.0200204	7.86e-07	14306	ebi-a-GCST90017054	rs6759615	A	G	NA	Gut microbiota abundance (genus Ruminococcaceae UCG003 id.11361)	TRUE	reported	igd
3	41982393	-0.115348	0.0249601	7.59e-06	14306	ebi-a-GCST90017054	rs78720113	A	G	NA	Gut microbiota abundance (genus Ruminococcaceae UCG003 id.11361)	TRUE	reported	igd
6	105781538	0.0769231	0.017045	4.82e-06	14306	ebi-a-GCST90017054	rs4532474	G	A	NA	Gut microbiota abundance (genus Ruminococcaceae UCG003 id.11361)	TRUE	reported	igd
7	51541468	-0.169857	0.0318768	1.51e-07	14306	ebi-a-GCST90017054	rs73341549	T	C	NA	Gut microbiota abundance (genus Ruminococcaceae UCG003 id.11361)	TRUE	reported	igd
7	97348436	0.0546625	0.0120823	5.78e-06	14306	ebi-a-GCST90017054	rs2523124	C	T	NA	Gut microbiota abundance (genus Ruminococcaceae UCG003 id.11361)	TRUE	reported	igd
8	82026852	-0.0634463	0.0134741	3.29e-06	14306	ebi-a-GCST90017054	rs4452755	A	C	NA	Gut microbiota abundance (genus Ruminococcaceae UCG003 id.11361)	TRUE	reported	igd
9	134416970	-0.0925653	0.0191203	1.67e-06	14306	ebi-a-GCST90017054	rs11243416	T	C	NA	Gut microbiota abundance (genus Ruminococcaceae UCG003 id.11361)	TRUE	reported	igd
12	75496463	0.0727604	0.0155716	1.63e-06	14306	ebi-a-GCST90017054	rs11613919	G	T	NA	Gut microbiota abundance (genus Ruminococcaceae UCG003 id.11361)	TRUE	reported	igd
13	31520446	0.117283	0.025971	7.21e-06	14306	ebi-a-GCST90017054	rs73165080	T	A	NA	Gut microbiota abundance (genus Ruminococcaceae UCG003 id.11361)	TRUE	reported	igd
15	35071718	-0.062527	0.0131259	2.22e-06	14306	ebi-a-GCST90017054	rs16959793	A	C	NA	Gut microbiota abundance (genus Ruminococcaceae UCG003 id.11361)	TRUE	reported	igd
18	46485154	-0.0553742	0.0122659	6.54e-06	14306	ebi-a-GCST90017054	rs4629039	A	T	NA	Gut microbiota abundance (genus Ruminococcaceae UCG003 id.11361)	TRUE	reported	igd
19	49209851	0.0586696	0.0118369	7.83e-07	14306	ebi-a-GCST90017054	rs646327	G	A	NA	Gut microbiota abundance (genus Ruminococcaceae UCG003 id.11361)	TRUE	reported	igd
22	25292719	-0.0577655	0.0130645	9.72e-06	14306	ebi-a-GCST90017054	rs139730	G	C	NA	Gut microbiota abundance (genus Ruminococcaceae UCG003 id.11361)	TRUE	reported	igd
1	55522083	-0.143901	0.03054	2.19e-06	14306	ebi-a-GCST90017118	rs45598138	C	A	NA	Gut microbiota abundance (phylum Verrucomicrobia id.3982)	TRUE	reported	igd
1	41074472	-0.0755253	0.0164385	5.28e-06	14306	ebi-a-GCST90017118	rs61779207	G	A	NA	Gut microbiota abundance (phylum Verrucomicrobia id.3982)	TRUE	reported	igd
4	16548975	0.171057	0.0398053	9.81e-06	14306	ebi-a-GCST90017118	rs12512971	A	C	NA	Gut microbiota abundance (phylum Verrucomicrobia id.3982)	TRUE	reported	igd
4	95027272	0.0696984	0.0146953	2.23e-06	14306	ebi-a-GCST90017118	rs11729256	T	C	NA	Gut microbiota abundance (phylum Verrucomicrobia id.3982)	TRUE	reported	igd
4	100544188	0.115994	0.0231324	4.08e-07	14306	ebi-a-GCST90017118	rs74542928	T	C	NA	Gut microbiota abundance (phylum Verrucomicrobia id.3982)	TRUE	reported	igd
5	40438158	-0.11753	0.025458	3.5e-06	14306	ebi-a-GCST90017118	rs76430504	T	C	NA	Gut microbiota abundance (phylum Verrucomicrobia id.3982)	TRUE	reported	igd
6	56341481	-0.0660243	0.0143911	6.27e-06	14306	ebi-a-GCST90017118	rs9349825	A	G	NA	Gut microbiota abundance (phylum Verrucomicrobia id.3982)	TRUE	reported	igd
10	11389614	0.0610914	0.0138592	9.72e-06	14306	ebi-a-GCST90017118	rs3995795	C	T	NA	Gut microbiota abundance (phylum Verrucomicrobia id.3982)	TRUE	reported	igd
10	5073050	0.0784055	0.0162769	1.11e-06	14306	ebi-a-GCST90017118	rs11252894	A	C	NA	Gut microbiota abundance (phylum Verrucomicrobia id.3982)	TRUE	reported	igd
15	97570657	0.0594916	0.012823	3.4e-06	14306	ebi-a-GCST90017118	rs12908520	G	A	NA	Gut microbiota abundance (phylum Verrucomicrobia id.3982)	TRUE	reported	igd
16	81063149	-0.0764148	0.0153487	8.71e-07	14306	ebi-a-GCST90017118	rs2602429	T	C	NA	Gut microbiota abundance (phylum Verrucomicrobia id.3982)	TRUE	reported	igd
18	49473635	0.204283	0.0427565	2.68e-06	14306	ebi-a-GCST90017118	rs117107102	A	G	NA	Gut microbiota abundance (phylum Verrucomicrobia id.3982)	TRUE	reported	igd
1	187906034	-0.0586677	0.0125277	2.81e-06	14306	ebi-a-GCST90017056	rs7555878	G	A	NA	Gut microbiota abundance (genus Ruminococcaceae UCG005 id.11363)	TRUE	reported	igd
2	198122357	-0.146604	0.0316034	3.22e-06	14306	ebi-a-GCST90017056	rs114279581	A	G	NA	Gut microbiota abundance (genus Ruminococcaceae UCG005 id.11363)	TRUE	reported	igd
2	239509030	0.0782349	0.0176458	8.81e-06	14306	ebi-a-GCST90017056	rs7586445	G	A	NA	Gut microbiota abundance (genus Ruminococcaceae UCG005 id.11363)	TRUE	reported	igd
4	7302344	-0.0755811	0.0168226	8.17e-06	14306	ebi-a-GCST90017056	rs10937802	A	G	NA	Gut microbiota abundance (genus Ruminococcaceae UCG005 id.11363)	TRUE	reported	igd
5	32755085	0.158082	0.0319586	9.28e-07	14306	ebi-a-GCST90017056	rs60081663	C	G	NA	Gut microbiota abundance (genus Ruminococcaceae UCG005 id.11363)	TRUE	reported	igd
5	154003091	0.0599163	0.0130836	4.81e-06	14306	ebi-a-GCST90017056	rs7449320	C	A	NA	Gut microbiota abundance (genus Ruminococcaceae UCG005 id.11363)	TRUE	reported	igd
7	18026604	-0.0577628	0.011412	4.3e-07	14306	ebi-a-GCST90017056	rs10950694	C	T	NA	Gut microbiota abundance (genus Ruminococcaceae UCG005 id.11363)	TRUE	reported	igd
8	3099727	0.0686153	0.0146252	3.75e-06	14306	ebi-a-GCST90017056	rs35166120	G	C	NA	Gut microbiota abundance (genus Ruminococcaceae UCG005 id.11363)	TRUE	reported	igd
10	62662781	-0.073644	0.015548	3.54e-06	14306	ebi-a-GCST90017056	rs2893871	G	A	NA	Gut microbiota abundance (genus Ruminococcaceae UCG005 id.11363)	TRUE	reported	igd
10	4240906	0.087067	0.0197179	5.36e-06	14306	ebi-a-GCST90017056	rs72776570	C	A	NA	Gut microbiota abundance (genus Ruminococcaceae UCG005 id.11363)	TRUE	reported	igd
11	27747671	0.066635	0.0144356	3.1e-06	14306	ebi-a-GCST90017056	rs12288512	A	G	NA	Gut microbiota abundance (genus Ruminococcaceae UCG005 id.11363)	TRUE	reported	igd
12	47384118	0.121548	0.0279546	7.37e-06	14306	ebi-a-GCST90017056	rs55793120	T	C	NA	Gut microbiota abundance (genus Ruminococcaceae UCG005 id.11363)	TRUE	reported	igd
14	94630731	-0.0654843	0.0143973	4.11e-06	14306	ebi-a-GCST90017056	rs10873449	C	T	NA	Gut microbiota abundance (genus Ruminococcaceae UCG005 id.11363)	TRUE	reported	igd
15	68705697	0.123012	0.0286671	7.46e-06	14306	ebi-a-GCST90017056	rs898577	C	T	NA	Gut microbiota abundance (genus Ruminococcaceae UCG005 id.11363)	TRUE	reported	igd
17	7034575	0.0692909	0.0148712	2.6e-06	14306	ebi-a-GCST90017056	rs394449	A	T	NA	Gut microbiota abundance (genus Ruminococcaceae UCG005 id.11363)	TRUE	reported	igd
18	22575871	0.0677322	0.0144525	2.41e-06	14306	ebi-a-GCST90017056	rs12458218	T	C	NA	Gut microbiota abundance (genus Ruminococcaceae UCG005 id.11363)	TRUE	reported	igd
20	16312851	0.188685	0.0386484	6.05e-07	14306	ebi-a-GCST90017056	rs34781347	G	A	NA	Gut microbiota abundance (genus Ruminococcaceae UCG005 id.11363)	TRUE	reported	igd
1	115168097	0.0901946	0.0196476	3.1e-06	14306	ebi-a-GCST90017065	rs12136548	C	T	NA	Gut microbiota abundance (genus Ruminococcus gnavus group id.14376)	TRUE	reported	igd
2	122096018	-0.105045	0.0229588	2.74e-06	14306	ebi-a-GCST90017065	rs934940	A	C	NA	Gut microbiota abundance (genus Ruminococcus gnavus group id.14376)	TRUE	reported	igd
2	36259341	-0.0846861	0.0187936	7.12e-06	14306	ebi-a-GCST90017065	rs12989336	G	A	NA	Gut microbiota abundance (genus Ruminococcus gnavus group id.14376)	TRUE	reported	igd
2	144700007	0.185289	0.0396295	3.5e-06	14306	ebi-a-GCST90017065	rs62167033	T	C	NA	Gut microbiota abundance (genus Ruminococcus gnavus group id.14376)	TRUE	reported	igd
3	146290310	0.144445	0.0326618	6.63e-06	14306	ebi-a-GCST90017065	rs78399089	T	C	NA	Gut microbiota abundance (genus Ruminococcus gnavus group id.14376)	TRUE	reported	igd
3	66701616	0.0849233	0.0176643	1.66e-06	14306	ebi-a-GCST90017065	rs9872758	T	C	NA	Gut microbiota abundance (genus Ruminococcus gnavus group id.14376)	TRUE	reported	igd
4	190110710	0.0904997	0.0203544	9.12e-06	14306	ebi-a-GCST90017065	rs4388134	T	C	NA	Gut microbiota abundance (genus Ruminococcus gnavus group id.14376)	TRUE	reported	igd
5	18662686	-0.127377	0.0233883	5.61e-08	14306	ebi-a-GCST90017065	rs13163520	G	A	NA	Gut microbiota abundance (genus Ruminococcus gnavus group id.14376)	TRUE	reported	igd
8	129224680	0.0909965	0.018351	7.41e-07	14306	ebi-a-GCST90017065	rs2909242	A	C	NA	Gut microbiota abundance (genus Ruminococcus gnavus group id.14376)	TRUE	reported	igd
9	135838591	0.11599	0.0249099	2.67e-06	14306	ebi-a-GCST90017065	rs3124783	G	A	NA	Gut microbiota abundance (genus Ruminococcus gnavus group id.14376)	TRUE	reported	igd
10	6512581	0.114673	0.0250653	6.95e-06	14306	ebi-a-GCST90017065	rs11597105	A	G	NA	Gut microbiota abundance (genus Ruminococcus gnavus group id.14376)	TRUE	reported	igd
16	433078	-0.139804	0.0318253	5.01e-06	14306	ebi-a-GCST90017065	rs11864644	T	C	NA	Gut microbiota abundance (genus Ruminococcus gnavus group id.14376)	TRUE	reported	igd
1	172809633	0.0727223	0.016451	9.46e-06	14306	ebi-a-GCST90016988	rs75416973	A	G	NA	Gut microbiota abundance (genus Dialister id.2183)	TRUE	reported	igd
3	45809449	-0.0601454	0.0135366	9.61e-06	14306	ebi-a-GCST90016988	rs764177	C	A	NA	Gut microbiota abundance (genus Dialister id.2183)	TRUE	reported	igd
4	23294359	0.0773514	0.0170915	7.37e-06	14306	ebi-a-GCST90016988	rs10938938	A	G	NA	Gut microbiota abundance (genus Dialister id.2183)	TRUE	reported	igd
7	150890034	0.0647132	0.0143314	5.93e-06	14306	ebi-a-GCST90016988	rs2435610	A	C	NA	Gut microbiota abundance (genus Dialister id.2183)	TRUE	reported	igd
8	138295725	-0.0655301	0.013186	5.51e-07	14306	ebi-a-GCST90016988	rs11166701	G	A	NA	Gut microbiota abundance (genus Dialister id.2183)	TRUE	reported	igd
9	25447080	-0.161296	0.0364332	8.19e-06	14306	ebi-a-GCST90016988	rs76680460	G	A	NA	Gut microbiota abundance (genus Dialister id.2183)	TRUE	reported	igd
10	23199653	0.0668509	0.0147685	5.84e-06	14306	ebi-a-GCST90016988	rs4747450	C	A	NA	Gut microbiota abundance (genus Dialister id.2183)	TRUE	reported	igd
11	10967286	0.076227	0.0170411	5.14e-06	14306	ebi-a-GCST90016988	rs517089	T	A	NA	Gut microbiota abundance (genus Dialister id.2183)	TRUE	reported	igd
11	92267129	0.0596297	0.0130052	4.86e-06	14306	ebi-a-GCST90016988	rs4753063	A	G	NA	Gut microbiota abundance (genus Dialister id.2183)	TRUE	reported	igd
14	102458052	-0.113054	0.0261933	7.88e-06	14306	ebi-a-GCST90016988	rs10138457	T	C	NA	Gut microbiota abundance (genus Dialister id.2183)	TRUE	reported	igd
15	32955095	0.0662403	0.0146315	5.91e-06	14306	ebi-a-GCST90016988	rs11071887	T	C	NA	Gut microbiota abundance (genus Dialister id.2183)	TRUE	reported	igd
16	9336862	0.0865932	0.0193719	8.08e-06	14306	ebi-a-GCST90016988	rs2314294	T	C	NA	Gut microbiota abundance (genus Dialister id.2183)	TRUE	reported	igd
1	210628449	-0.190729	0.0433608	7.17e-06	14306	ebi-a-GCST90017012	rs3765837	T	G	NA	Gut microbiota abundance (genus Gordonibacter id.821)	TRUE	reported	igd
1	83136096	-0.21399	0.0490592	7.98e-06	14306	ebi-a-GCST90017012	rs72939513	A	G	NA	Gut microbiota abundance (genus Gordonibacter id.821)	TRUE	reported	igd
2	30158494	0.107597	0.0239228	8.61e-06	14306	ebi-a-GCST90017012	rs13412653	A	C	NA	Gut microbiota abundance (genus Gordonibacter id.821)	TRUE	reported	igd
3	187450354	-0.242965	0.0466177	1.67e-07	14306	ebi-a-GCST90017012	rs76287110	A	T	NA	Gut microbiota abundance (genus Gordonibacter id.821)	TRUE	reported	igd
4	8142607	-0.180293	0.0403296	8.11e-06	14306	ebi-a-GCST90017012	rs35042269	C	A	NA	Gut microbiota abundance (genus Gordonibacter id.821)	TRUE	reported	igd
4	136768501	0.181405	0.0377102	1.43e-06	14306	ebi-a-GCST90017012	rs72714787	C	A	NA	Gut microbiota abundance (genus Gordonibacter id.821)	TRUE	reported	igd
7	136937189	0.17869	0.037722	4.02e-06	14306	ebi-a-GCST90017012	rs322296	G	A	NA	Gut microbiota abundance (genus Gordonibacter id.821)	TRUE	reported	igd
7	47144505	-0.153972	0.0338918	7.04e-06	14306	ebi-a-GCST90017012	rs71545975	A	G	NA	Gut microbiota abundance (genus Gordonibacter id.821)	TRUE	reported	igd
7	129433205	-0.128261	0.0285123	9.17e-06	14306	ebi-a-GCST90017012	rs117347059	G	C	NA	Gut microbiota abundance (genus Gordonibacter id.821)	TRUE	reported	igd
7	18970607	-0.149852	0.0333315	7.76e-06	14306	ebi-a-GCST90017012	rs768830	A	G	NA	Gut microbiota abundance (genus Gordonibacter id.821)	TRUE	reported	igd
9	88787144	-0.102908	0.0231571	9.06e-06	14306	ebi-a-GCST90017012	rs4596722	G	A	NA	Gut microbiota abundance (genus Gordonibacter id.821)	TRUE	reported	igd
12	131024079	-0.172495	0.0388567	8.37e-06	14306	ebi-a-GCST90017012	rs61934597	C	T	NA	Gut microbiota abundance (genus Gordonibacter id.821)	TRUE	reported	igd
12	29024534	-0.12867	0.0249946	3.44e-07	14306	ebi-a-GCST90017012	rs7294633	T	C	NA	Gut microbiota abundance (genus Gordonibacter id.821)	TRUE	reported	igd
17	10148653	0.116884	0.0234834	6.71e-07	14306	ebi-a-GCST90017012	rs7220558	A	T	NA	Gut microbiota abundance (genus Gordonibacter id.821)	TRUE	reported	igd
17	52957210	-0.196423	0.0433538	6.37e-06	14306	ebi-a-GCST90017012	rs16955299	G	A	NA	Gut microbiota abundance (genus Gordonibacter id.821)	TRUE	reported	igd
1	67595108	0.197389	0.0458642	7.72e-06	14306	ebi-a-GCST90016966	rs13376554	A	T	NA	Gut microbiota abundance (genus Anaerostipes id.1991)	TRUE	reported	igd
2	228018671	0.0512653	0.0109555	2.91e-06	14306	ebi-a-GCST90016966	rs2396460	C	T	NA	Gut microbiota abundance (genus Anaerostipes id.1991)	TRUE	reported	igd
2	142774333	0.088573	0.0185548	1.45e-06	14306	ebi-a-GCST90016966	rs62157625	T	C	NA	Gut microbiota abundance (genus Anaerostipes id.1991)	TRUE	reported	igd
2	39351569	-0.0877497	0.0189408	3.32e-06	14306	ebi-a-GCST90016966	rs6726833	C	A	NA	Gut microbiota abundance (genus Anaerostipes id.1991)	TRUE	reported	igd
3	171100102	0.0515687	0.0112199	4.68e-06	14306	ebi-a-GCST90016966	rs2014785	T	C	NA	Gut microbiota abundance (genus Anaerostipes id.1991)	TRUE	reported	igd
4	169690814	0.0508482	0.0109075	3.2e-06	14306	ebi-a-GCST90016966	rs6854026	C	T	NA	Gut microbiota abundance (genus Anaerostipes id.1991)	TRUE	reported	igd
8	128397494	0.0621085	0.0136614	5.84e-06	14306	ebi-a-GCST90016966	rs7823228	C	G	NA	Gut microbiota abundance (genus Anaerostipes id.1991)	TRUE	reported	igd
9	1582701	0.0500065	0.0112001	6.74e-06	14306	ebi-a-GCST90016966	rs6474958	G	A	NA	Gut microbiota abundance (genus Anaerostipes id.1991)	TRUE	reported	igd
9	13525082	-0.110013	0.0236302	2.75e-06	14306	ebi-a-GCST90016966	rs3900776	G	A	NA	Gut microbiota abundance (genus Anaerostipes id.1991)	TRUE	reported	igd
10	117383184	0.053089	0.0110983	2.04e-06	14306	ebi-a-GCST90016966	rs2804244	G	A	NA	Gut microbiota abundance (genus Anaerostipes id.1991)	TRUE	reported	igd
11	105615253	0.0835752	0.0192017	7.94e-06	14306	ebi-a-GCST90016966	rs10502061	A	G	NA	Gut microbiota abundance (genus Anaerostipes id.1991)	TRUE	reported	igd
16	77574020	-0.0750642	0.0150723	5.35e-07	14306	ebi-a-GCST90016966	rs7193624	T	C	NA	Gut microbiota abundance (genus Anaerostipes id.1991)	TRUE	reported	igd
17	2850737	-0.0539901	0.0116575	4.42e-06	14306	ebi-a-GCST90016966	rs60983350	G	A	NA	Gut microbiota abundance (genus Anaerostipes id.1991)	TRUE	reported	igd
19	1497547	-0.137429	0.0305304	5.33e-06	14306	ebi-a-GCST90016966	rs78735375	A	C	NA	Gut microbiota abundance (genus Anaerostipes id.1991)	TRUE	reported	igd
21	25873624	0.0644965	0.0136702	1.98e-06	14306	ebi-a-GCST90016966	rs62215703	G	A	NA	Gut microbiota abundance (genus Anaerostipes id.1991)	TRUE	reported	igd
1	11943792	0.220207	0.0486196	5.18e-06	14306	ebi-a-GCST90016918	rs72640280	A	G	NA	Gut microbiota abundance (class Lentisphaeria id.2250)	TRUE	reported	igd
3	6223568	-0.131217	0.0288713	8.66e-06	14306	ebi-a-GCST90016918	rs73113483	T	A	NA	Gut microbiota abundance (class Lentisphaeria id.2250)	TRUE	reported	igd
5	94720245	-0.109438	0.023693	4.24e-06	14306	ebi-a-GCST90016918	rs2731834	G	C	NA	Gut microbiota abundance (class Lentisphaeria id.2250)	TRUE	reported	igd
7	146795379	0.109431	0.0234879	1.91e-06	14306	ebi-a-GCST90016918	rs11770843	C	T	NA	Gut microbiota abundance (class Lentisphaeria id.2250)	TRUE	reported	igd
9	111086170	-0.21635	0.0439866	1.08e-06	14306	ebi-a-GCST90016918	rs62570196	C	T	NA	Gut microbiota abundance (class Lentisphaeria id.2250)	TRUE	reported	igd
13	20687179	0.122368	0.0270329	4.38e-06	14306	ebi-a-GCST90016918	rs2031282	A	G	NA	Gut microbiota abundance (class Lentisphaeria id.2250)	TRUE	reported	igd
15	25162535	0.152377	0.0324332	4.06e-06	14306	ebi-a-GCST90016918	rs17114848	G	A	NA	Gut microbiota abundance (class Lentisphaeria id.2250)	TRUE	reported	igd
15	101242690	-0.105025	0.0233484	8.15e-06	14306	ebi-a-GCST90016918	rs1002941	A	G	NA	Gut microbiota abundance (class Lentisphaeria id.2250)	TRUE	reported	igd
20	61394262	0.230292	0.0480168	1.86e-06	14306	ebi-a-GCST90016918	rs77599476	A	G	NA	Gut microbiota abundance (class Lentisphaeria id.2250)	TRUE	reported	igd
21	21023966	-0.13741	0.0289246	1.72e-06	14306	ebi-a-GCST90016918	rs2825714	A	G	NA	Gut microbiota abundance (class Lentisphaeria id.2250)	TRUE	reported	igd
2	4015933	0.0990404	0.0215877	6.95e-06	14306	ebi-a-GCST90016936	rs80319214	C	G	NA	Gut microbiota abundance (family Enterobacteriaceae id.3469)	TRUE	reported	igd
2	42133542	0.0582927	0.0126195	4.52e-06	14306	ebi-a-GCST90016936	rs2374342	C	A	NA	Gut microbiota abundance (family Enterobacteriaceae id.3469)	TRUE	reported	igd
11	2563450	0.110561	0.0241719	3.65e-06	14306	ebi-a-GCST90016936	rs111229068	A	T	NA	Gut microbiota abundance (family Enterobacteriaceae id.3469)	TRUE	reported	igd
11	22379097	0.0822408	0.0186379	9.43e-06	14306	ebi-a-GCST90016936	rs11026530	T	C	NA	Gut microbiota abundance (family Enterobacteriaceae id.3469)	TRUE	reported	igd
13	110840418	0.0758597	0.0171286	9.32e-06	14306	ebi-a-GCST90016936	rs79757635	C	A	NA	Gut microbiota abundance (family Enterobacteriaceae id.3469)	TRUE	reported	igd
14	27718039	-0.0605392	0.0133696	8.54e-06	14306	ebi-a-GCST90016936	rs61973590	C	G	NA	Gut microbiota abundance (family Enterobacteriaceae id.3469)	TRUE	reported	igd
16	54327745	0.0899642	0.0202934	7.63e-06	14306	ebi-a-GCST90016936	rs35673018	G	A	NA	Gut microbiota abundance (family Enterobacteriaceae id.3469)	TRUE	reported	igd
17	13521040	0.115598	0.0257683	9.49e-06	14306	ebi-a-GCST90016936	rs4792380	A	T	NA	Gut microbiota abundance (family Enterobacteriaceae id.3469)	TRUE	reported	igd
18	55145547	0.084159	0.0189479	5.17e-06	14306	ebi-a-GCST90016936	rs504442	T	G	NA	Gut microbiota abundance (family Enterobacteriaceae id.3469)	TRUE	reported	igd
18	57672335	-0.0848521	0.0170415	1.2e-06	14306	ebi-a-GCST90016936	rs78143293	A	G	NA	Gut microbiota abundance (family Enterobacteriaceae id.3469)	TRUE	reported	igd
20	55340092	0.0606754	0.0130125	3.13e-06	14306	ebi-a-GCST90016936	rs62210023	A	G	NA	Gut microbiota abundance (family Enterobacteriaceae id.3469)	TRUE	reported	igd
1	200418805	-0.0688415	0.0146994	2.58e-06	14306	ebi-a-GCST90017101	rs57872228	C	T	NA	Gut microbiota abundance (order Lactobacillales id.1800)	TRUE	reported	igd
2	231723657	0.0479749	0.0108801	7.44e-06	14306	ebi-a-GCST90017101	rs1595463	C	A	NA	Gut microbiota abundance (order Lactobacillales id.1800)	TRUE	reported	igd
3	4800550	-0.0546878	0.0115069	1.96e-06	14306	ebi-a-GCST90017101	rs1962325	G	C	NA	Gut microbiota abundance (order Lactobacillales id.1800)	TRUE	reported	igd
3	184371224	0.0982594	0.0224613	8.4e-06	14306	ebi-a-GCST90017101	rs74663707	C	T	NA	Gut microbiota abundance (order Lactobacillales id.1800)	TRUE	reported	igd
3	94153993	0.160943	0.0327	6.55e-07	14306	ebi-a-GCST90017101	rs76717940	T	A	NA	Gut microbiota abundance (order Lactobacillales id.1800)	TRUE	reported	igd
4	184681021	0.128854	0.0287397	8.31e-06	14306	ebi-a-GCST90017101	rs111552159	C	G	NA	Gut microbiota abundance (order Lactobacillales id.1800)	TRUE	reported	igd
4	98049499	-0.0605384	0.0129052	5.1e-06	14306	ebi-a-GCST90017101	rs11730038	G	A	NA	Gut microbiota abundance (order Lactobacillales id.1800)	TRUE	reported	igd
5	174173171	-0.106466	0.0223484	1.67e-06	14306	ebi-a-GCST90017101	rs77558518	A	G	NA	Gut microbiota abundance (order Lactobacillales id.1800)	TRUE	reported	igd
6	67570929	-0.103396	0.021758	1.88e-06	14306	ebi-a-GCST90017101	rs74352383	T	A	NA	Gut microbiota abundance (order Lactobacillales id.1800)	TRUE	reported	igd
7	36349586	0.10553	0.0233581	2.31e-06	14306	ebi-a-GCST90017101	rs78938557	T	C	NA	Gut microbiota abundance (order Lactobacillales id.1800)	TRUE	reported	igd
8	10143164	0.0629317	0.0124177	3.36e-07	14306	ebi-a-GCST90017101	rs2952251	G	A	NA	Gut microbiota abundance (order Lactobacillales id.1800)	TRUE	reported	igd
11	8332350	0.0571279	0.0127113	7.77e-06	14306	ebi-a-GCST90017101	rs12797734	T	C	NA	Gut microbiota abundance (order Lactobacillales id.1800)	TRUE	reported	igd
12	100585559	-0.10239	0.0217849	3.96e-06	14306	ebi-a-GCST90017101	rs11110282	A	G	NA	Gut microbiota abundance (order Lactobacillales id.1800)	TRUE	reported	igd
13	24973509	-0.22583	0.0469228	1.77e-06	14306	ebi-a-GCST90017101	rs9581006	T	C	NA	Gut microbiota abundance (order Lactobacillales id.1800)	TRUE	reported	igd
14	33200623	0.0499263	0.0109744	5.09e-06	14306	ebi-a-GCST90017101	rs11627423	C	A	NA	Gut microbiota abundance (order Lactobacillales id.1800)	TRUE	reported	igd
14	97526750	-0.08054	0.0180992	8.33e-06	14306	ebi-a-GCST90017101	rs2370083	G	T	NA	Gut microbiota abundance (order Lactobacillales id.1800)	TRUE	reported	igd
16	991253	0.0642442	0.0127358	4.16e-07	14306	ebi-a-GCST90017101	rs35344081	G	A	NA	Gut microbiota abundance (order Lactobacillales id.1800)	TRUE	reported	igd
17	40835649	-0.0532915	0.01101	1.35e-06	14306	ebi-a-GCST90017101	rs4028634	C	T	NA	Gut microbiota abundance (order Lactobacillales id.1800)	TRUE	reported	igd
19	51959855	0.113479	0.0246452	4.09e-06	14306	ebi-a-GCST90017101	rs34989881	A	G	NA	Gut microbiota abundance (order Lactobacillales id.1800)	TRUE	reported	igd
1	53773248	-0.118868	0.0259753	3.38e-06	14306	ebi-a-GCST90017025	rs78848836	A	G	NA	Gut microbiota abundance (genus Lachnospiraceae UCG001 id.11321)	TRUE	reported	igd
1	166199362	0.117095	0.02591	7.4e-06	14306	ebi-a-GCST90017025	rs12131224	C	T	NA	Gut microbiota abundance (genus Lachnospiraceae UCG001 id.11321)	TRUE	reported	igd
1	82384407	0.0751466	0.0153934	1.11e-06	14306	ebi-a-GCST90017025	rs2050911	G	A	NA	Gut microbiota abundance (genus Lachnospiraceae UCG001 id.11321)	TRUE	reported	igd
1	108102470	-0.087088	0.0197008	8.27e-06	14306	ebi-a-GCST90017025	rs79476906	T	A	NA	Gut microbiota abundance (genus Lachnospiraceae UCG001 id.11321)	TRUE	reported	igd
3	42568440	0.0784637	0.0144768	7.17e-08	14306	ebi-a-GCST90017025	rs437876	T	C	NA	Gut microbiota abundance (genus Lachnospiraceae UCG001 id.11321)	TRUE	reported	igd
3	148269083	-0.0970258	0.0181807	1.46e-07	14306	ebi-a-GCST90017025	rs985416	T	C	NA	Gut microbiota abundance (genus Lachnospiraceae UCG001 id.11321)	TRUE	reported	igd
6	145006780	0.107801	0.0229777	3.47e-06	14306	ebi-a-GCST90017025	rs9403580	C	T	NA	Gut microbiota abundance (genus Lachnospiraceae UCG001 id.11321)	TRUE	reported	igd
7	96965504	-0.0748504	0.0165681	5.88e-06	14306	ebi-a-GCST90017025	rs62496417	T	G	NA	Gut microbiota abundance (genus Lachnospiraceae UCG001 id.11321)	TRUE	reported	igd
8	56839500	-0.0784757	0.0177648	9.48e-06	14306	ebi-a-GCST90017025	rs7341608	T	C	NA	Gut microbiota abundance (genus Lachnospiraceae UCG001 id.11321)	TRUE	reported	igd
9	14477851	-0.107898	0.0232346	3.11e-06	14306	ebi-a-GCST90017025	rs573933	T	C	NA	Gut microbiota abundance (genus Lachnospiraceae UCG001 id.11321)	TRUE	reported	igd
9	7273249	-0.0683706	0.0143691	1.72e-06	14306	ebi-a-GCST90017025	rs10815577	C	G	NA	Gut microbiota abundance (genus Lachnospiraceae UCG001 id.11321)	TRUE	reported	igd
12	56256262	0.0761893	0.0170127	7.56e-06	14306	ebi-a-GCST90017025	rs2371284	C	T	NA	Gut microbiota abundance (genus Lachnospiraceae UCG001 id.11321)	TRUE	reported	igd
14	21455973	-0.0681973	0.0149831	6.09e-06	14306	ebi-a-GCST90017025	rs4981345	T	C	NA	Gut microbiota abundance (genus Lachnospiraceae UCG001 id.11321)	TRUE	reported	igd
16	79092359	0.168045	0.0382637	3.33e-06	14306	ebi-a-GCST90017025	rs74034332	G	A	NA	Gut microbiota abundance (genus Lachnospiraceae UCG001 id.11321)	TRUE	reported	igd
17	36155074	-0.0816269	0.01838	9.02e-06	14306	ebi-a-GCST90017025	rs7213933	T	A	NA	Gut microbiota abundance (genus Lachnospiraceae UCG001 id.11321)	TRUE	reported	igd
19	13962924	0.0892098	0.0197665	8.04e-06	14306	ebi-a-GCST90017025	rs8104225	A	G	NA	Gut microbiota abundance (genus Lachnospiraceae UCG001 id.11321)	TRUE	reported	igd
1	103732214	0.133972	0.0257416	2.09e-07	14306	ebi-a-GCST90017055	rs12125734	G	T	NA	Gut microbiota abundance (genus Ruminococcaceae UCG004 id.11362)	TRUE	reported	igd
1	18676399	0.078587	0.018003	9.43e-06	14306	ebi-a-GCST90017055	rs550351	A	C	NA	Gut microbiota abundance (genus Ruminococcaceae UCG004 id.11362)	TRUE	reported	igd
2	239846337	-0.075914	0.0170308	8.12e-06	14306	ebi-a-GCST90017055	rs7569771	A	G	NA	Gut microbiota abundance (genus Ruminococcaceae UCG004 id.11362)	TRUE	reported	igd
3	197683751	-0.0859927	0.0188671	5.39e-06	14306	ebi-a-GCST90017055	rs9818949	T	G	NA	Gut microbiota abundance (genus Ruminococcaceae UCG004 id.11362)	TRUE	reported	igd
3	54427795	0.0849743	0.0157451	7.91e-08	14306	ebi-a-GCST90017055	rs6769553	A	G	NA	Gut microbiota abundance (genus Ruminococcaceae UCG004 id.11362)	TRUE	reported	igd
3	169966722	-0.0757474	0.0162475	4.52e-06	14306	ebi-a-GCST90017055	rs511258	G	A	NA	Gut microbiota abundance (genus Ruminococcaceae UCG004 id.11362)	TRUE	reported	igd
6	2119329	-0.0797959	0.0177639	6.12e-06	14306	ebi-a-GCST90017055	rs3800154	A	C	NA	Gut microbiota abundance (genus Ruminococcaceae UCG004 id.11362)	TRUE	reported	igd
6	132887921	-0.0707825	0.0161381	9.18e-06	14306	ebi-a-GCST90017055	rs11961899	G	A	NA	Gut microbiota abundance (genus Ruminococcaceae UCG004 id.11362)	TRUE	reported	igd
7	24791998	0.0689452	0.0153649	8.2e-06	14306	ebi-a-GCST90017055	rs2248146	T	C	NA	Gut microbiota abundance (genus Ruminococcaceae UCG004 id.11362)	TRUE	reported	igd
8	139253064	0.116125	0.025946	5.81e-06	14306	ebi-a-GCST90017055	rs872501	G	A	NA	Gut microbiota abundance (genus Ruminococcaceae UCG004 id.11362)	TRUE	reported	igd
9	7317307	0.095976	0.0214554	7.04e-06	14306	ebi-a-GCST90017055	rs10976229	T	G	NA	Gut microbiota abundance (genus Ruminococcaceae UCG004 id.11362)	TRUE	reported	igd
11	15771251	-0.0786157	0.0179592	7.09e-06	14306	ebi-a-GCST90017055	rs7123615	C	G	NA	Gut microbiota abundance (genus Ruminococcaceae UCG004 id.11362)	TRUE	reported	igd
1	109845252	0.070592	0.0157049	5.17e-06	14306	ebi-a-GCST90017103	rs638542	A	G	NA	Gut microbiota abundance (order Mollicutes RF9 id.11579)	TRUE	reported	igd
1	61850864	-0.103134	0.0241775	8.11e-06	14306	ebi-a-GCST90017103	rs12566890	T	G	NA	Gut microbiota abundance (order Mollicutes RF9 id.11579)	TRUE	reported	igd
2	177374176	-0.110864	0.0241355	5.27e-06	14306	ebi-a-GCST90017103	rs62188991	G	C	NA	Gut microbiota abundance (order Mollicutes RF9 id.11579)	TRUE	reported	igd
3	165846506	0.0638979	0.0142685	7.29e-06	14306	ebi-a-GCST90017103	rs13100746	C	T	NA	Gut microbiota abundance (order Mollicutes RF9 id.11579)	TRUE	reported	igd
3	184193482	0.0626209	0.0141623	9.93e-06	14306	ebi-a-GCST90017103	rs3932485	C	T	NA	Gut microbiota abundance (order Mollicutes RF9 id.11579)	TRUE	reported	igd
3	3771148	0.0908218	0.0202986	5.16e-06	14306	ebi-a-GCST90017103	rs76373661	G	A	NA	Gut microbiota abundance (order Mollicutes RF9 id.11579)	TRUE	reported	igd
5	17443654	-0.0657351	0.0138979	2.27e-06	14306	ebi-a-GCST90017103	rs7706512	A	G	NA	Gut microbiota abundance (order Mollicutes RF9 id.11579)	TRUE	reported	igd
5	176287195	-0.125105	0.0278674	8.64e-06	14306	ebi-a-GCST90017103	rs10071529	C	G	NA	Gut microbiota abundance (order Mollicutes RF9 id.11579)	TRUE	reported	igd
7	4105705	-0.0869495	0.0194509	9.47e-06	14306	ebi-a-GCST90017103	rs7801843	A	G	NA	Gut microbiota abundance (order Mollicutes RF9 id.11579)	TRUE	reported	igd
7	82536037	-0.122002	0.0255463	2.16e-06	14306	ebi-a-GCST90017103	rs17235252	T	C	NA	Gut microbiota abundance (order Mollicutes RF9 id.11579)	TRUE	reported	igd
8	15406830	-0.0772768	0.0172171	6.69e-06	14306	ebi-a-GCST90017103	rs11779863	G	A	NA	Gut microbiota abundance (order Mollicutes RF9 id.11579)	TRUE	reported	igd
9	116711241	0.0624389	0.0139833	6.73e-06	14306	ebi-a-GCST90017103	rs7853673	A	G	NA	Gut microbiota abundance (order Mollicutes RF9 id.11579)	TRUE	reported	igd
10	3521459	0.0875451	0.0190685	6.61e-06	14306	ebi-a-GCST90017103	rs515984	C	T	NA	Gut microbiota abundance (order Mollicutes RF9 id.11579)	TRUE	reported	igd
11	112386785	-0.0656602	0.0147216	7.73e-06	14306	ebi-a-GCST90017103	rs949341	A	G	NA	Gut microbiota abundance (order Mollicutes RF9 id.11579)	TRUE	reported	igd
14	46519718	0.230767	0.0489701	2.28e-06	14306	ebi-a-GCST90017103	rs74603314	T	C	NA	Gut microbiota abundance (order Mollicutes RF9 id.11579)	TRUE	reported	igd
22	42741466	-0.0652658	0.0139773	3.09e-06	14306	ebi-a-GCST90017103	rs739151	G	C	NA	Gut microbiota abundance (order Mollicutes RF9 id.11579)	TRUE	reported	igd
1	214031969	-0.0484566	0.0107934	7.27e-06	14306	ebi-a-GCST90016940	rs12760724	A	C	NA	Gut microbiota abundance (family Lachnospiraceae id.1987)	TRUE	reported	igd
1	117031337	-0.0515295	0.01067	1.43e-06	14306	ebi-a-GCST90016940	rs12562372	G	T	NA	Gut microbiota abundance (family Lachnospiraceae id.1987)	TRUE	reported	igd
2	232469722	-0.0993483	0.0218395	8.37e-06	14306	ebi-a-GCST90016940	rs13005175	G	A	NA	Gut microbiota abundance (family Lachnospiraceae id.1987)	TRUE	reported	igd
4	186906801	0.0493666	0.0107801	5.17e-06	14306	ebi-a-GCST90016940	rs959845	T	C	NA	Gut microbiota abundance (family Lachnospiraceae id.1987)	TRUE	reported	igd
4	10245354	-0.0585831	0.0128742	3.7e-06	14306	ebi-a-GCST90016940	rs2159863	A	G	NA	Gut microbiota abundance (family Lachnospiraceae id.1987)	TRUE	reported	igd
5	32348593	-0.160302	0.035832	8.42e-06	14306	ebi-a-GCST90016940	rs2910921	C	T	NA	Gut microbiota abundance (family Lachnospiraceae id.1987)	TRUE	reported	igd
6	161957425	-0.049227	0.0104894	2.69e-06	14306	ebi-a-GCST90016940	rs11755180	C	G	NA	Gut microbiota abundance (family Lachnospiraceae id.1987)	TRUE	reported	igd
6	46664437	-0.215114	0.0476778	6.53e-06	14306	ebi-a-GCST90016940	rs146660815	T	C	NA	Gut microbiota abundance (family Lachnospiraceae id.1987)	TRUE	reported	igd
7	130436459	-0.0500924	0.0105069	1.82e-06	14306	ebi-a-GCST90016940	rs11979110	T	C	NA	Gut microbiota abundance (family Lachnospiraceae id.1987)	TRUE	reported	igd
9	72179847	-0.0494463	0.0110503	4.26e-06	14306	ebi-a-GCST90016940	rs11139361	C	T	NA	Gut microbiota abundance (family Lachnospiraceae id.1987)	TRUE	reported	igd
9	133791605	0.0776723	0.0164472	3.01e-06	14306	ebi-a-GCST90016940	rs79086868	T	C	NA	Gut microbiota abundance (family Lachnospiraceae id.1987)	TRUE	reported	igd
9	100113683	-0.0607481	0.0125216	2.45e-06	14306	ebi-a-GCST90016940	rs35524804	T	C	NA	Gut microbiota abundance (family Lachnospiraceae id.1987)	TRUE	reported	igd
10	103392503	-0.0503537	0.0112201	6.2e-06	14306	ebi-a-GCST90016940	rs3127230	C	T	NA	Gut microbiota abundance (family Lachnospiraceae id.1987)	TRUE	reported	igd
13	38004672	-0.0718128	0.017462	9.58e-06	14306	ebi-a-GCST90016940	rs11841382	G	T	NA	Gut microbiota abundance (family Lachnospiraceae id.1987)	TRUE	reported	igd
16	76559184	-0.125721	0.0245233	2.84e-07	14306	ebi-a-GCST90016940	rs9929145	G	A	NA	Gut microbiota abundance (family Lachnospiraceae id.1987)	TRUE	reported	igd
17	80469064	0.0549584	0.0117086	2.42e-06	14306	ebi-a-GCST90016940	rs112040820	A	G	NA	Gut microbiota abundance (family Lachnospiraceae id.1987)	TRUE	reported	igd
19	29408858	0.0503142	0.0112482	5.36e-06	14306	ebi-a-GCST90016940	rs7359994	C	T	NA	Gut microbiota abundance (family Lachnospiraceae id.1987)	TRUE	reported	igd
19	13425799	0.0661701	0.014851	7.58e-06	14306	ebi-a-GCST90016940	rs10402491	C	T	NA	Gut microbiota abundance (family Lachnospiraceae id.1987)	TRUE	reported	igd
20	36876868	0.0501415	0.0112157	7.29e-06	14306	ebi-a-GCST90016940	rs1205443	A	G	NA	Gut microbiota abundance (family Lachnospiraceae id.1987)	TRUE	reported	igd
1	18501459	-0.183147	0.038148	1.28e-06	14306	ebi-a-GCST90017030	rs16861661	G	A	NA	Gut microbiota abundance (genus Lactobacillus id.1837)	TRUE	reported	igd
2	28903275	-0.0852686	0.0176504	1.59e-06	14306	ebi-a-GCST90017030	rs11674854	C	T	NA	Gut microbiota abundance (genus Lactobacillus id.1837)	TRUE	reported	igd
2	199312684	-0.0805447	0.0177429	8.96e-06	14306	ebi-a-GCST90017030	rs12693845	C	T	NA	Gut microbiota abundance (genus Lactobacillus id.1837)	TRUE	reported	igd
2	135755629	0.0804001	0.0178207	4.93e-06	14306	ebi-a-GCST90017030	rs1530559	G	A	NA	Gut microbiota abundance (genus Lactobacillus id.1837)	TRUE	reported	igd
3	173151665	-0.219886	0.0475759	7.33e-06	14306	ebi-a-GCST90017030	rs77478751	A	G	NA	Gut microbiota abundance (genus Lactobacillus id.1837)	TRUE	reported	igd
4	109896462	0.187692	0.0394585	2.24e-06	14306	ebi-a-GCST90017030	rs62314653	C	A	NA	Gut microbiota abundance (genus Lactobacillus id.1837)	TRUE	reported	igd
6	151027636	0.139784	0.0310414	6.83e-06	14306	ebi-a-GCST90017030	rs75127669	C	A	NA	Gut microbiota abundance (genus Lactobacillus id.1837)	TRUE	reported	igd
8	69010103	-0.079195	0.0171791	4.25e-06	14306	ebi-a-GCST90017030	rs768253	T	G	NA	Gut microbiota abundance (genus Lactobacillus id.1837)	TRUE	reported	igd
13	23834968	-0.107134	0.0221883	3.12e-06	14306	ebi-a-GCST90017030	rs7399658	G	A	NA	Gut microbiota abundance (genus Lactobacillus id.1837)	TRUE	reported	igd
16	73890910	0.0815092	0.0169441	1.41e-06	14306	ebi-a-GCST90017030	rs328312	T	A	NA	Gut microbiota abundance (genus Lactobacillus id.1837)	TRUE	reported	igd
19	6928017	0.0985077	0.0203229	9.72e-07	14306	ebi-a-GCST90017030	rs921925	A	C	NA	Gut microbiota abundance (genus Lactobacillus id.1837)	TRUE	reported	igd
20	54192992	-0.0801344	0.017149	3.29e-06	14306	ebi-a-GCST90017030	rs6092149	A	T	NA	Gut microbiota abundance (genus Lactobacillus id.1837)	TRUE	reported	igd
1	61850864	-0.101147	0.0230978	3.65e-06	14306	ebi-a-GCST90017117	rs12566890	T	G	NA	Gut microbiota abundance (phylum Tenericutes id.3919)	TRUE	reported	igd
1	109965986	0.0681052	0.0149061	4.23e-06	14306	ebi-a-GCST90017117	rs3768491	G	A	NA	Gut microbiota abundance (phylum Tenericutes id.3919)	TRUE	reported	igd
2	157532549	0.074438	0.0153389	9.57e-07	14306	ebi-a-GCST90017117	rs11890098	A	G	NA	Gut microbiota abundance (phylum Tenericutes id.3919)	TRUE	reported	igd
7	79490250	0.0944239	0.0211806	8.39e-06	14306	ebi-a-GCST90017117	rs2464826	A	C	NA	Gut microbiota abundance (phylum Tenericutes id.3919)	TRUE	reported	igd
8	59440824	0.0769142	0.0153953	1.09e-06	14306	ebi-a-GCST90017117	rs10108398	G	A	NA	Gut microbiota abundance (phylum Tenericutes id.3919)	TRUE	reported	igd
11	47103877	-0.0841852	0.0178119	3.26e-06	14306	ebi-a-GCST90017117	rs72901605	T	C	NA	Gut microbiota abundance (phylum Tenericutes id.3919)	TRUE	reported	igd
11	108439087	-0.108283	0.0237289	5.88e-06	14306	ebi-a-GCST90017117	rs78169027	A	G	NA	Gut microbiota abundance (phylum Tenericutes id.3919)	TRUE	reported	igd
13	73170489	0.0819606	0.0181628	7.27e-06	14306	ebi-a-GCST90017117	rs4885016	C	T	NA	Gut microbiota abundance (phylum Tenericutes id.3919)	TRUE	reported	igd
14	46519718	0.221639	0.0462918	1.56e-06	14306	ebi-a-GCST90017117	rs74603314	T	C	NA	Gut microbiota abundance (phylum Tenericutes id.3919)	TRUE	reported	igd
14	97159674	0.06099	0.0135623	6.61e-06	14306	ebi-a-GCST90017117	rs17214486	C	A	NA	Gut microbiota abundance (phylum Tenericutes id.3919)	TRUE	reported	igd
15	95309676	0.0820873	0.0188312	8.07e-06	14306	ebi-a-GCST90017117	rs28537087	G	A	NA	Gut microbiota abundance (phylum Tenericutes id.3919)	TRUE	reported	igd
20	16259524	-0.114937	0.0248606	4.55e-06	14306	ebi-a-GCST90017117	rs6043847	T	C	NA	Gut microbiota abundance (phylum Tenericutes id.3919)	TRUE	reported	igd
2	68086034	-0.0770689	0.0187079	9.26e-06	14306	ebi-a-GCST90017116	rs11126162	T	C	NA	Gut microbiota abundance (phylum Proteobacteria id.2375)	TRUE	reported	igd
2	124872681	0.0498267	0.011138	6.31e-06	14306	ebi-a-GCST90017116	rs12467198	C	T	NA	Gut microbiota abundance (phylum Proteobacteria id.2375)	TRUE	reported	igd
2	52053891	0.0849594	0.0187782	8.09e-06	14306	ebi-a-GCST90017116	rs6707783	C	T	NA	Gut microbiota abundance (phylum Proteobacteria id.2375)	TRUE	reported	igd
3	66318042	-0.0803778	0.0157851	3.68e-07	14306	ebi-a-GCST90017116	rs922773	C	T	NA	Gut microbiota abundance (phylum Proteobacteria id.2375)	TRUE	reported	igd
3	53720793	-0.0519289	0.0115246	6.9e-06	14306	ebi-a-GCST90017116	rs11715072	G	A	NA	Gut microbiota abundance (phylum Proteobacteria id.2375)	TRUE	reported	igd
7	134388240	0.0502281	0.0108968	4.27e-06	14306	ebi-a-GCST90017116	rs2347697	G	T	NA	Gut microbiota abundance (phylum Proteobacteria id.2375)	TRUE	reported	igd
8	89541526	0.0951285	0.0216921	9.25e-06	14306	ebi-a-GCST90017116	rs74757828	A	T	NA	Gut microbiota abundance (phylum Proteobacteria id.2375)	TRUE	reported	igd
10	13841631	0.141726	0.0309242	7.18e-06	14306	ebi-a-GCST90017116	rs72771021	C	T	NA	Gut microbiota abundance (phylum Proteobacteria id.2375)	TRUE	reported	igd
10	119247234	0.125578	0.0258034	7.47e-07	14306	ebi-a-GCST90017116	rs2532663	A	G	NA	Gut microbiota abundance (phylum Proteobacteria id.2375)	TRUE	reported	igd
11	123997498	0.0491248	0.010824	8.72e-06	14306	ebi-a-GCST90017116	rs10750258	C	A	NA	Gut microbiota abundance (phylum Proteobacteria id.2375)	TRUE	reported	igd
12	130331764	-0.0668162	0.0153387	9.99e-06	14306	ebi-a-GCST90017116	rs4340090	C	T	NA	Gut microbiota abundance (phylum Proteobacteria id.2375)	TRUE	reported	igd
17	68347701	0.0517269	0.0112854	4.84e-06	14306	ebi-a-GCST90017116	rs312757	G	C	NA	Gut microbiota abundance (phylum Proteobacteria id.2375)	TRUE	reported	igd
19	43505320	0.0511615	0.0106407	1.54e-06	14306	ebi-a-GCST90017116	rs12150865	C	T	NA	Gut microbiota abundance (phylum Proteobacteria id.2375)	TRUE	reported	igd
22	20301800	0.0474614	0.0105645	6.95e-06	14306	ebi-a-GCST90017116	rs3890996	G	T	NA	Gut microbiota abundance (phylum Proteobacteria id.2375)	TRUE	reported	igd
1	171903885	-0.0875276	0.0196779	5.08e-06	14306	ebi-a-GCST90017047	rs16843578	C	T	NA	Gut microbiota abundance (genus Romboutsia id.11347)	TRUE	reported	igd
2	16066705	-0.129578	0.0280454	6.71e-06	14306	ebi-a-GCST90017047	rs75987356	G	A	NA	Gut microbiota abundance (genus Romboutsia id.11347)	TRUE	reported	igd
5	57229635	-0.131039	0.0293815	7.96e-06	14306	ebi-a-GCST90017047	rs114398731	G	C	NA	Gut microbiota abundance (genus Romboutsia id.11347)	TRUE	reported	igd
6	135411737	0.0722815	0.0162353	9.38e-06	14306	ebi-a-GCST90017047	rs9389266	T	G	NA	Gut microbiota abundance (genus Romboutsia id.11347)	TRUE	reported	igd
7	106406824	-0.214911	0.0474739	8.52e-06	14306	ebi-a-GCST90017047	rs28603357	T	C	NA	Gut microbiota abundance (genus Romboutsia id.11347)	TRUE	reported	igd
7	78136725	-0.0550261	0.0120835	5.88e-06	14306	ebi-a-GCST90017047	rs34302036	G	A	NA	Gut microbiota abundance (genus Romboutsia id.11347)	TRUE	reported	igd
7	145760298	-0.0710048	0.0156654	4.66e-06	14306	ebi-a-GCST90017047	rs62504452	A	G	NA	Gut microbiota abundance (genus Romboutsia id.11347)	TRUE	reported	igd
7	5319387	-0.0622202	0.0127675	1.17e-06	14306	ebi-a-GCST90017047	rs10279978	A	G	NA	Gut microbiota abundance (genus Romboutsia id.11347)	TRUE	reported	igd
8	5088054	-0.190644	0.0421065	5.07e-06	14306	ebi-a-GCST90017047	rs75200530	T	G	NA	Gut microbiota abundance (genus Romboutsia id.11347)	TRUE	reported	igd
10	17019559	0.092888	0.0171454	4e-08	14306	ebi-a-GCST90017047	rs61841503	G	A	NA	Gut microbiota abundance (genus Romboutsia id.11347)	TRUE	reported	igd
11	133834657	0.0919112	0.0205738	6.98e-06	14306	ebi-a-GCST90017047	rs7109293	A	G	NA	Gut microbiota abundance (genus Romboutsia id.11347)	TRUE	reported	igd
11	99665050	-0.0726779	0.0158263	6.49e-06	14306	ebi-a-GCST90017047	rs11221428	T	C	NA	Gut microbiota abundance (genus Romboutsia id.11347)	TRUE	reported	igd
13	88725540	-0.094406	0.0208544	7.37e-06	14306	ebi-a-GCST90017047	rs77702691	A	G	NA	Gut microbiota abundance (genus Romboutsia id.11347)	TRUE	reported	igd
13	32720756	0.0580018	0.0127495	5.76e-06	14306	ebi-a-GCST90017047	rs9567264	C	T	NA	Gut microbiota abundance (genus Romboutsia id.11347)	TRUE	reported	igd
1	50088819	-0.0621452	0.0119266	1.28e-07	14306	ebi-a-GCST90016956	rs12741784	C	T	NA	Gut microbiota abundance (family Veillonellaceae id.2172)	TRUE	reported	igd
1	244391618	-0.0534397	0.0118254	8.68e-06	14306	ebi-a-GCST90016956	rs6692542	G	A	NA	Gut microbiota abundance (family Veillonellaceae id.2172)	TRUE	reported	igd
4	46366067	0.0514024	0.0112125	4.51e-06	14306	ebi-a-GCST90016956	rs1442060	A	G	NA	Gut microbiota abundance (family Veillonellaceae id.2172)	TRUE	reported	igd
4	23317124	0.0526752	0.0114886	4.64e-06	14306	ebi-a-GCST90016956	rs2175069	G	A	NA	Gut microbiota abundance (family Veillonellaceae id.2172)	TRUE	reported	igd
5	132646303	0.208096	0.0453999	4.53e-06	14306	ebi-a-GCST90016956	rs12186441	G	A	NA	Gut microbiota abundance (family Veillonellaceae id.2172)	TRUE	reported	igd
5	38348199	-0.083617	0.0187159	7.89e-06	14306	ebi-a-GCST90016956	rs2561116	T	G	NA	Gut microbiota abundance (family Veillonellaceae id.2172)	TRUE	reported	igd
6	75534152	-0.0638696	0.0141765	5.48e-06	14306	ebi-a-GCST90016956	rs6909981	C	T	NA	Gut microbiota abundance (family Veillonellaceae id.2172)	TRUE	reported	igd
6	139188534	0.202367	0.0464388	6.75e-06	14306	ebi-a-GCST90016956	rs61264131	A	C	NA	Gut microbiota abundance (family Veillonellaceae id.2172)	TRUE	reported	igd
6	92380922	-0.0509102	0.0113253	8.49e-06	14306	ebi-a-GCST90016956	rs9345168	A	C	NA	Gut microbiota abundance (family Veillonellaceae id.2172)	TRUE	reported	igd
7	21637810	0.055301	0.0117654	2.57e-06	14306	ebi-a-GCST90016956	rs12668619	A	G	NA	Gut microbiota abundance (family Veillonellaceae id.2172)	TRUE	reported	igd
8	138319508	-0.050942	0.0114921	7.45e-06	14306	ebi-a-GCST90016956	rs4263802	A	G	NA	Gut microbiota abundance (family Veillonellaceae id.2172)	TRUE	reported	igd
8	41231597	0.0520689	0.0115656	7.35e-06	14306	ebi-a-GCST90016956	rs1447205	C	G	NA	Gut microbiota abundance (family Veillonellaceae id.2172)	TRUE	reported	igd
13	101617913	-0.0703773	0.0156855	7.19e-06	14306	ebi-a-GCST90016956	rs75768969	C	G	NA	Gut microbiota abundance (family Veillonellaceae id.2172)	TRUE	reported	igd
13	61597625	-0.253809	0.0539169	6.19e-06	14306	ebi-a-GCST90016956	rs114889439	A	G	NA	Gut microbiota abundance (family Veillonellaceae id.2172)	TRUE	reported	igd
13	38326692	0.100666	0.0207016	1.58e-06	14306	ebi-a-GCST90016956	rs79535861	A	C	NA	Gut microbiota abundance (family Veillonellaceae id.2172)	TRUE	reported	igd
13	78785141	-0.0904972	0.0200428	5.27e-06	14306	ebi-a-GCST90016956	rs2585520	G	T	NA	Gut microbiota abundance (family Veillonellaceae id.2172)	TRUE	reported	igd
14	102897930	-0.0867108	0.0180573	1.73e-06	14306	ebi-a-GCST90016956	rs111810795	C	T	NA	Gut microbiota abundance (family Veillonellaceae id.2172)	TRUE	reported	igd
15	78546996	0.0554965	0.0119467	3.73e-06	14306	ebi-a-GCST90016956	rs4461038	G	A	NA	Gut microbiota abundance (family Veillonellaceae id.2172)	TRUE	reported	igd
18	462180	0.0587799	0.0128297	4.49e-06	14306	ebi-a-GCST90016956	rs4797169	T	C	NA	Gut microbiota abundance (family Veillonellaceae id.2172)	TRUE	reported	igd
18	30208691	0.0818934	0.018245	9.25e-06	14306	ebi-a-GCST90016956	rs1693340	T	C	NA	Gut microbiota abundance (family Veillonellaceae id.2172)	TRUE	reported	igd
21	35576123	0.0503337	0.0113763	9.25e-06	14306	ebi-a-GCST90016956	rs11700976	C	A	NA	Gut microbiota abundance (family Veillonellaceae id.2172)	TRUE	reported	igd
1	85585609	-0.10452	0.0225521	9.76e-06	14306	ebi-a-GCST90017039	rs6657302	T	C	NA	Gut microbiota abundance (genus Parabacteroides id.954)	TRUE	reported	igd
2	38037203	-0.0715594	0.0156668	8.83e-06	14306	ebi-a-GCST90017039	rs72893646	A	T	NA	Gut microbiota abundance (genus Parabacteroides id.954)	TRUE	reported	igd
3	191572365	0.10308	0.0222736	1.93e-06	14306	ebi-a-GCST90017039	rs115602804	G	A	NA	Gut microbiota abundance (genus Parabacteroides id.954)	TRUE	reported	igd
3	52354847	0.186478	0.0405199	5.65e-06	14306	ebi-a-GCST90017039	rs114567323	T	C	NA	Gut microbiota abundance (genus Parabacteroides id.954)	TRUE	reported	igd
5	169360155	0.0558784	0.0116625	1.71e-06	14306	ebi-a-GCST90017039	rs3860755	G	C	NA	Gut microbiota abundance (genus Parabacteroides id.954)	TRUE	reported	igd
6	165969505	0.162824	0.0381863	8.87e-06	14306	ebi-a-GCST90017039	rs11965579	G	C	NA	Gut microbiota abundance (genus Parabacteroides id.954)	TRUE	reported	igd
6	47368687	-0.0761961	0.0157042	1.93e-06	14306	ebi-a-GCST90017039	rs4236095	A	G	NA	Gut microbiota abundance (genus Parabacteroides id.954)	TRUE	reported	igd
9	2217340	-0.0702667	0.0142249	5.71e-07	14306	ebi-a-GCST90017039	rs60884758	C	T	NA	Gut microbiota abundance (genus Parabacteroides id.954)	TRUE	reported	igd
12	56396953	0.0888832	0.0200902	8.54e-06	14306	ebi-a-GCST90017039	rs7298818	C	T	NA	Gut microbiota abundance (genus Parabacteroides id.954)	TRUE	reported	igd
16	7045276	-0.0500303	0.0111459	7.27e-06	14306	ebi-a-GCST90017039	rs17141986	C	G	NA	Gut microbiota abundance (genus Parabacteroides id.954)	TRUE	reported	igd
1	203308383	-0.0732697	0.0150964	2.4e-06	14306	ebi-a-GCST90016935	rs16851319	G	C	NA	Gut microbiota abundance (family Desulfovibrionaceae id.3169)	TRUE	reported	igd
1	203991605	-0.114231	0.0253568	1.56e-06	14306	ebi-a-GCST90016935	rs2692012	G	A	NA	Gut microbiota abundance (family Desulfovibrionaceae id.3169)	TRUE	reported	igd
2	233929283	-0.0525838	0.0115757	6.78e-06	14306	ebi-a-GCST90016935	rs3935584	C	T	NA	Gut microbiota abundance (family Desulfovibrionaceae id.3169)	TRUE	reported	igd
8	57865378	-0.0770089	0.017089	9.61e-06	14306	ebi-a-GCST90016935	rs72647048	T	C	NA	Gut microbiota abundance (family Desulfovibrionaceae id.3169)	TRUE	reported	igd
9	81834426	-0.0729251	0.0154381	2.1e-06	14306	ebi-a-GCST90016935	rs17791387	A	G	NA	Gut microbiota abundance (family Desulfovibrionaceae id.3169)	TRUE	reported	igd
9	15269705	0.211435	0.0456962	2.82e-06	14306	ebi-a-GCST90016935	rs112381107	C	T	NA	Gut microbiota abundance (family Desulfovibrionaceae id.3169)	TRUE	reported	igd
10	11855599	0.0555931	0.0117493	2.5e-06	14306	ebi-a-GCST90016935	rs11599763	C	T	NA	Gut microbiota abundance (family Desulfovibrionaceae id.3169)	TRUE	reported	igd
15	96159374	-0.0574455	0.0129468	7.34e-06	14306	ebi-a-GCST90016935	rs7164160	A	T	NA	Gut microbiota abundance (family Desulfovibrionaceae id.3169)	TRUE	reported	igd
16	71541641	-0.0541732	0.0117819	4.48e-06	14306	ebi-a-GCST90016935	rs9928243	C	A	NA	Gut microbiota abundance (family Desulfovibrionaceae id.3169)	TRUE	reported	igd
17	2856662	-0.0943381	0.020138	3.16e-06	14306	ebi-a-GCST90016935	rs4506934	C	T	NA	Gut microbiota abundance (family Desulfovibrionaceae id.3169)	TRUE	reported	igd
20	33694801	0.0834742	0.0166111	2.7e-07	14306	ebi-a-GCST90016935	rs6058181	C	T	NA	Gut microbiota abundance (family Desulfovibrionaceae id.3169)	TRUE	reported	igd
21	45064961	0.0571419	0.012423	3.82e-06	14306	ebi-a-GCST90016935	rs2838334	G	A	NA	Gut microbiota abundance (family Desulfovibrionaceae id.3169)	TRUE	reported	igd
1	85205632	-0.138357	0.0295185	3.41e-06	14306	ebi-a-GCST90016934	rs9725395	A	G	NA	Gut microbiota abundance (family Defluviitaleaceae id.1924)	TRUE	reported	igd
1	118723685	-0.0801923	0.0167061	1.69e-06	14306	ebi-a-GCST90016934	rs1582238	C	T	NA	Gut microbiota abundance (family Defluviitaleaceae id.1924)	TRUE	reported	igd
3	72207794	0.0977203	0.0197033	9.42e-07	14306	ebi-a-GCST90016934	rs4677103	A	G	NA	Gut microbiota abundance (family Defluviitaleaceae id.1924)	TRUE	reported	igd
4	122202910	-0.134314	0.0292201	4.58e-06	14306	ebi-a-GCST90016934	rs17051335	C	T	NA	Gut microbiota abundance (family Defluviitaleaceae id.1924)	TRUE	reported	igd
4	147414743	-0.149751	0.0293415	2.76e-07	14306	ebi-a-GCST90016934	rs72731813	C	T	NA	Gut microbiota abundance (family Defluviitaleaceae id.1924)	TRUE	reported	igd
7	79734541	0.107106	0.0238173	5.56e-06	14306	ebi-a-GCST90016934	rs28696126	T	A	NA	Gut microbiota abundance (family Defluviitaleaceae id.1924)	TRUE	reported	igd
9	93331308	0.123954	0.0289814	9.48e-06	14306	ebi-a-GCST90016934	rs540220	C	T	NA	Gut microbiota abundance (family Defluviitaleaceae id.1924)	TRUE	reported	igd
9	8786663	0.110761	0.0232545	2.75e-06	14306	ebi-a-GCST90016934	rs112893842	T	C	NA	Gut microbiota abundance (family Defluviitaleaceae id.1924)	TRUE	reported	igd
10	66407366	-0.0708803	0.0156121	5.86e-06	14306	ebi-a-GCST90016934	rs4344384	T	G	NA	Gut microbiota abundance (family Defluviitaleaceae id.1924)	TRUE	reported	igd
18	59026148	0.070223	0.0156601	7.86e-06	14306	ebi-a-GCST90016934	rs1908593	T	C	NA	Gut microbiota abundance (family Defluviitaleaceae id.1924)	TRUE	reported	igd
21	41811003	0.177314	0.0361844	1.41e-06	14306	ebi-a-GCST90016934	rs55658617	T	C	NA	Gut microbiota abundance (family Defluviitaleaceae id.1924)	TRUE	reported	igd
22	24804081	0.139014	0.0299429	4.61e-06	14306	ebi-a-GCST90016934	rs9608282	T	G	NA	Gut microbiota abundance (family Defluviitaleaceae id.1924)	TRUE	reported	igd
1	240929774	0.0915257	0.0207306	8.37e-06	14306	ebi-a-GCST90016947	rs35961441	A	C	NA	Gut microbiota abundance (family Porphyromonadaceae id.943)	TRUE	reported	igd
3	62035586	-0.059133	0.0122235	1.79e-06	14306	ebi-a-GCST90016947	rs17065783	A	G	NA	Gut microbiota abundance (family Porphyromonadaceae id.943)	TRUE	reported	igd
3	189854046	-0.0581896	0.0121147	2.19e-06	14306	ebi-a-GCST90016947	rs3111851	G	C	NA	Gut microbiota abundance (family Porphyromonadaceae id.943)	TRUE	reported	igd
4	149825977	-0.0527939	0.0117499	9.6e-06	14306	ebi-a-GCST90016947	rs864093	A	C	NA	Gut microbiota abundance (family Porphyromonadaceae id.943)	TRUE	reported	igd
7	69251692	0.0718149	0.0150724	2.44e-06	14306	ebi-a-GCST90016947	rs6953849	A	G	NA	Gut microbiota abundance (family Porphyromonadaceae id.943)	TRUE	reported	igd
9	138076081	0.055316	0.012085	4.31e-06	14306	ebi-a-GCST90016947	rs10858364	G	T	NA	Gut microbiota abundance (family Porphyromonadaceae id.943)	TRUE	reported	igd
9	2233969	-0.0737324	0.014259	1.32e-07	14306	ebi-a-GCST90016947	rs10119172	C	G	NA	Gut microbiota abundance (family Porphyromonadaceae id.943)	TRUE	reported	igd
10	71571863	0.052368	0.0118814	8.7e-06	14306	ebi-a-GCST90016947	rs10762312	A	G	NA	Gut microbiota abundance (family Porphyromonadaceae id.943)	TRUE	reported	igd
13	23531802	-0.103842	0.0237355	8.05e-06	14306	ebi-a-GCST90016947	rs7330827	T	C	NA	Gut microbiota abundance (family Porphyromonadaceae id.943)	TRUE	reported	igd
14	63386516	-0.0485289	0.0109284	8.95e-06	14306	ebi-a-GCST90016947	rs1980561	A	G	NA	Gut microbiota abundance (family Porphyromonadaceae id.943)	TRUE	reported	igd
17	63750903	-0.0473576	0.010602	7.91e-06	14306	ebi-a-GCST90016947	rs35233670	T	C	NA	Gut microbiota abundance (family Porphyromonadaceae id.943)	TRUE	reported	igd
1	240503826	0.11614	0.0243083	1.66e-06	14306	ebi-a-GCST90017050	rs79968172	G	A	NA	Gut microbiota abundance (genus Ruminiclostridium6 id.11356)	TRUE	reported	igd
2	5548605	0.0554234	0.0125423	8.58e-06	14306	ebi-a-GCST90017050	rs792058	G	A	NA	Gut microbiota abundance (genus Ruminiclostridium6 id.11356)	TRUE	reported	igd
4	36478011	0.0720077	0.0165387	8.99e-06	14306	ebi-a-GCST90017050	rs35362464	C	A	NA	Gut microbiota abundance (genus Ruminiclostridium6 id.11356)	TRUE	reported	igd
7	101271282	0.058665	0.013208	7.29e-06	14306	ebi-a-GCST90017050	rs73176030	T	C	NA	Gut microbiota abundance (genus Ruminiclostridium6 id.11356)	TRUE	reported	igd
8	79766499	0.0625299	0.0137876	4.65e-06	14306	ebi-a-GCST90017050	rs11992182	A	C	NA	Gut microbiota abundance (genus Ruminiclostridium6 id.11356)	TRUE	reported	igd
10	128214403	-0.166823	0.0376681	9.16e-06	14306	ebi-a-GCST90017050	rs116969552	A	G	NA	Gut microbiota abundance (genus Ruminiclostridium6 id.11356)	TRUE	reported	igd
10	132651293	-0.097606	0.0216072	3.47e-06	14306	ebi-a-GCST90017050	rs10829821	T	C	NA	Gut microbiota abundance (genus Ruminiclostridium6 id.11356)	TRUE	reported	igd
11	86179076	0.13498	0.0310715	3.39e-06	14306	ebi-a-GCST90017050	rs663262	C	T	NA	Gut microbiota abundance (genus Ruminiclostridium6 id.11356)	TRUE	reported	igd
11	40289063	0.0736533	0.0153163	1.3e-06	14306	ebi-a-GCST90017050	rs77193512	A	G	NA	Gut microbiota abundance (genus Ruminiclostridium6 id.11356)	TRUE	reported	igd
13	111703249	-0.0804138	0.0176692	7.1e-06	14306	ebi-a-GCST90017050	rs9555756	A	C	NA	Gut microbiota abundance (genus Ruminiclostridium6 id.11356)	TRUE	reported	igd
14	20954661	0.0999189	0.0197169	2.54e-07	14306	ebi-a-GCST90017050	rs1756364	G	T	NA	Gut microbiota abundance (genus Ruminiclostridium6 id.11356)	TRUE	reported	igd
14	56938952	0.200894	0.0406434	1.08e-06	14306	ebi-a-GCST90017050	rs71414120	T	G	NA	Gut microbiota abundance (genus Ruminiclostridium6 id.11356)	TRUE	reported	igd
15	61047117	-0.105422	0.0237274	9.12e-06	14306	ebi-a-GCST90017050	rs1871858	C	G	NA	Gut microbiota abundance (genus Ruminiclostridium6 id.11356)	TRUE	reported	igd
16	72136154	0.15913	0.0322283	1.09e-06	14306	ebi-a-GCST90017050	rs61060922	T	G	NA	Gut microbiota abundance (genus Ruminiclostridium6 id.11356)	TRUE	reported	igd
18	76018244	0.135604	0.0295174	4.95e-06	14306	ebi-a-GCST90017050	rs72991535	T	G	NA	Gut microbiota abundance (genus Ruminiclostridium6 id.11356)	TRUE	reported	igd
19	10115515	0.118994	0.026487	9.3e-06	14306	ebi-a-GCST90017050	rs67479537	T	C	NA	Gut microbiota abundance (genus Ruminiclostridium6 id.11356)	TRUE	reported	igd
19	49209339	0.0554866	0.0122755	6.4e-06	14306	ebi-a-GCST90017050	rs2548459	C	T	NA	Gut microbiota abundance (genus Ruminiclostridium6 id.11356)	TRUE	reported	igd
1	9136139	-0.188618	0.0403613	3.35e-06	14306	ebi-a-GCST90016990	rs112205261	T	C	NA	Gut microbiota abundance (genus Eggerthella id.819)	TRUE	reported	igd
2	45453805	0.107774	0.0236527	4.18e-06	14306	ebi-a-GCST90016990	rs3851328	G	T	NA	Gut microbiota abundance (genus Eggerthella id.819)	TRUE	reported	igd
2	141337454	-0.0879736	0.0197127	8.37e-06	14306	ebi-a-GCST90016990	rs6430926	T	C	NA	Gut microbiota abundance (genus Eggerthella id.819)	TRUE	reported	igd
3	20807454	-0.121331	0.0272024	7.62e-06	14306	ebi-a-GCST90016990	rs13070736	A	C	NA	Gut microbiota abundance (genus Eggerthella id.819)	TRUE	reported	igd
4	70483957	-0.093486	0.0210208	9.03e-06	14306	ebi-a-GCST90016990	rs2877457	G	A	NA	Gut microbiota abundance (genus Eggerthella id.819)	TRUE	reported	igd
7	38335954	-0.0980582	0.0197653	7.36e-07	14306	ebi-a-GCST90016990	rs2240838	G	A	NA	Gut microbiota abundance (genus Eggerthella id.819)	TRUE	reported	igd
11	102461599	-0.0907728	0.0198096	5.23e-06	14306	ebi-a-GCST90016990	rs1784446	A	G	NA	Gut microbiota abundance (genus Eggerthella id.819)	TRUE	reported	igd
15	65691324	0.108495	0.0245457	8.94e-06	14306	ebi-a-GCST90016990	rs67490567	T	C	NA	Gut microbiota abundance (genus Eggerthella id.819)	TRUE	reported	igd
17	17098213	-0.110522	0.0247653	5.71e-06	14306	ebi-a-GCST90016990	rs4985746	A	G	NA	Gut microbiota abundance (genus Eggerthella id.819)	TRUE	reported	igd
20	55647869	0.175349	0.0378576	4.83e-06	14306	ebi-a-GCST90016990	rs76663501	C	T	NA	Gut microbiota abundance (genus Eggerthella id.819)	TRUE	reported	igd
21	29778032	-0.102572	0.0221108	3.89e-06	14306	ebi-a-GCST90016990	rs2223081	A	G	NA	Gut microbiota abundance (genus Eggerthella id.819)	TRUE	reported	igd
2	200778866	-0.0911053	0.0202239	7.74e-06	14306	ebi-a-GCST90017104	rs166849	A	G	NA	Gut microbiota abundance (order NB1n id.3953)	TRUE	reported	igd
2	234081324	0.0929494	0.0201348	3.97e-06	14306	ebi-a-GCST90017104	rs13385922	T	C	NA	Gut microbiota abundance (order NB1n id.3953)	TRUE	reported	igd
5	10737802	-0.0988612	0.0209676	2.62e-06	14306	ebi-a-GCST90017104	rs267959	G	A	NA	Gut microbiota abundance (order NB1n id.3953)	TRUE	reported	igd
6	68934648	0.115344	0.0236958	1.41e-06	14306	ebi-a-GCST90017104	rs13219468	G	C	NA	Gut microbiota abundance (order NB1n id.3953)	TRUE	reported	igd
7	1321675	0.108934	0.021177	2.6e-07	14306	ebi-a-GCST90017104	rs60583455	T	C	NA	Gut microbiota abundance (order NB1n id.3953)	TRUE	reported	igd
8	18229020	0.10212	0.0198947	3.17e-07	14306	ebi-a-GCST90017104	rs2172426	T	C	NA	Gut microbiota abundance (order NB1n id.3953)	TRUE	reported	igd
10	127094261	-0.109245	0.0236201	4.32e-06	14306	ebi-a-GCST90017104	rs55921101	A	T	NA	Gut microbiota abundance (order NB1n id.3953)	TRUE	reported	igd
10	98619568	-0.223071	0.0470232	3.39e-06	14306	ebi-a-GCST90017104	rs7911787	G	T	NA	Gut microbiota abundance (order NB1n id.3953)	TRUE	reported	igd
10	2095726	0.104201	0.0206737	6.63e-07	14306	ebi-a-GCST90017104	rs11251024	G	A	NA	Gut microbiota abundance (order NB1n id.3953)	TRUE	reported	igd
11	91589600	-0.154539	0.0326288	3.31e-06	14306	ebi-a-GCST90017104	rs11606187	A	G	NA	Gut microbiota abundance (order NB1n id.3953)	TRUE	reported	igd
13	70306831	0.0990709	0.0218149	6.52e-06	14306	ebi-a-GCST90017104	rs9542068	T	C	NA	Gut microbiota abundance (order NB1n id.3953)	TRUE	reported	igd
14	39425971	0.172322	0.0370028	3.8e-06	14306	ebi-a-GCST90017104	rs72671304	T	C	NA	Gut microbiota abundance (order NB1n id.3953)	TRUE	reported	igd
15	97318671	-0.0962425	0.0213842	7.1e-06	14306	ebi-a-GCST90017104	rs60775321	T	C	NA	Gut microbiota abundance (order NB1n id.3953)	TRUE	reported	igd
15	81694972	-0.149188	0.0320662	4.28e-06	14306	ebi-a-GCST90017104	rs4383094	C	T	NA	Gut microbiota abundance (order NB1n id.3953)	TRUE	reported	igd
19	887824	0.0908335	0.0209434	6.84e-06	14306	ebi-a-GCST90017104	rs2930903	C	G	NA	Gut microbiota abundance (order NB1n id.3953)	TRUE	reported	igd
20	3405239	-0.159135	0.0351904	7.36e-06	14306	ebi-a-GCST90017104	rs8126061	T	C	NA	Gut microbiota abundance (order NB1n id.3953)	TRUE	reported	igd
2	230943099	0.0958394	0.0214723	8.74e-06	14306	ebi-a-GCST90016978	rs62190261	A	C	NA	Gut microbiota abundance (genus Christensenellaceae R 7group id.11283)	TRUE	reported	igd
4	156131004	-0.0551969	0.0122069	6.51e-06	14306	ebi-a-GCST90016978	rs10461257	A	G	NA	Gut microbiota abundance (genus Christensenellaceae R 7group id.11283)	TRUE	reported	igd
5	29352420	0.121547	0.0270977	9.42e-06	14306	ebi-a-GCST90016978	rs79150079	C	A	NA	Gut microbiota abundance (genus Christensenellaceae R 7group id.11283)	TRUE	reported	igd
7	118096925	0.114108	0.0251983	3.25e-06	14306	ebi-a-GCST90016978	rs62467127	C	T	NA	Gut microbiota abundance (genus Christensenellaceae R 7group id.11283)	TRUE	reported	igd
9	83043376	0.0514099	0.011136	3.97e-06	14306	ebi-a-GCST90016978	rs892686	A	G	NA	Gut microbiota abundance (genus Christensenellaceae R 7group id.11283)	TRUE	reported	igd
10	126448374	0.124992	0.0274797	5.61e-06	14306	ebi-a-GCST90016978	rs78521377	C	T	NA	Gut microbiota abundance (genus Christensenellaceae R 7group id.11283)	TRUE	reported	igd
18	67555560	-0.0904325	0.0204253	3.34e-06	14306	ebi-a-GCST90016978	rs17081797	A	G	NA	Gut microbiota abundance (genus Christensenellaceae R 7group id.11283)	TRUE	reported	igd
18	1779609	-0.0862164	0.0194354	8.46e-06	14306	ebi-a-GCST90016978	rs73952017	C	T	NA	Gut microbiota abundance (genus Christensenellaceae R 7group id.11283)	TRUE	reported	igd
19	35883736	0.049815	0.0110787	7.13e-06	14306	ebi-a-GCST90016978	rs60954665	T	G	NA	Gut microbiota abundance (genus Christensenellaceae R 7group id.11283)	TRUE	reported	igd
19	34076956	0.0580248	0.0117185	7.01e-07	14306	ebi-a-GCST90016978	rs999354	T	A	NA	Gut microbiota abundance (genus Christensenellaceae R 7group id.11283)	TRUE	reported	igd
19	49279227	-0.0828853	0.0179623	5.67e-06	14306	ebi-a-GCST90016978	rs62132810	A	G	NA	Gut microbiota abundance (genus Christensenellaceae R 7group id.11283)	TRUE	reported	igd
1	14238305	-0.0692742	0.0148866	3.55e-06	14306	ebi-a-GCST90016909	rs10803434	A	T	NA	Gut microbiota abundance (class Alphaproteobacteria id.2379)	TRUE	reported	igd
2	169033340	0.133271	0.0267738	5.09e-07	14306	ebi-a-GCST90016909	rs76784716	A	G	NA	Gut microbiota abundance (class Alphaproteobacteria id.2379)	TRUE	reported	igd
2	75630344	-0.0705145	0.0157564	7.38e-06	14306	ebi-a-GCST90016909	rs34569731	G	A	NA	Gut microbiota abundance (class Alphaproteobacteria id.2379)	TRUE	reported	igd
3	59982336	0.0927341	0.0207569	9.33e-06	14306	ebi-a-GCST90016909	rs17061716	G	C	NA	Gut microbiota abundance (class Alphaproteobacteria id.2379)	TRUE	reported	igd
3	84471266	-0.080811	0.0184159	7.54e-06	14306	ebi-a-GCST90016909	rs55876211	C	T	NA	Gut microbiota abundance (class Alphaproteobacteria id.2379)	TRUE	reported	igd
3	176407911	0.0805256	0.0180912	9.76e-06	14306	ebi-a-GCST90016909	rs62285697	C	T	NA	Gut microbiota abundance (class Alphaproteobacteria id.2379)	TRUE	reported	igd
3	13726736	-0.0751277	0.0153867	1.05e-06	14306	ebi-a-GCST90016909	rs9813022	A	G	NA	Gut microbiota abundance (class Alphaproteobacteria id.2379)	TRUE	reported	igd
9	95517807	-0.160677	0.0317708	6.2e-07	14306	ebi-a-GCST90016909	rs140912403	C	T	NA	Gut microbiota abundance (class Alphaproteobacteria id.2379)	TRUE	reported	igd
12	89471235	-0.0969489	0.0215149	8.84e-06	14306	ebi-a-GCST90016909	rs7960664	A	G	NA	Gut microbiota abundance (class Alphaproteobacteria id.2379)	TRUE	reported	igd
19	28641647	0.0690234	0.0153829	7.14e-06	14306	ebi-a-GCST90016909	rs12977163	G	C	NA	Gut microbiota abundance (class Alphaproteobacteria id.2379)	TRUE	reported	igd
1	43767569	0.0637084	0.0135355	2.19e-06	14306	ebi-a-GCST90017019	rs12566247	T	A	NA	Gut microbiota abundance (genus Intestinimonas id.2062)	TRUE	reported	igd
2	6514088	0.0818068	0.0165992	8.57e-07	14306	ebi-a-GCST90017019	rs716604	A	G	NA	Gut microbiota abundance (genus Intestinimonas id.2062)	TRUE	reported	igd
2	140898088	0.183158	0.0402743	4.91e-06	14306	ebi-a-GCST90017019	rs72982915	C	T	NA	Gut microbiota abundance (genus Intestinimonas id.2062)	TRUE	reported	igd
3	150620956	-0.0685233	0.0152546	7.84e-06	14306	ebi-a-GCST90017019	rs2276760	A	G	NA	Gut microbiota abundance (genus Intestinimonas id.2062)	TRUE	reported	igd
3	10611142	0.130074	0.0267179	2.2e-06	14306	ebi-a-GCST90017019	rs62240188	G	A	NA	Gut microbiota abundance (genus Intestinimonas id.2062)	TRUE	reported	igd
3	17187502	0.0581947	0.0131455	9.86e-06	14306	ebi-a-GCST90017019	rs9823439	C	T	NA	Gut microbiota abundance (genus Intestinimonas id.2062)	TRUE	reported	igd
4	114608814	-0.141905	0.0315074	7.31e-06	14306	ebi-a-GCST90017019	rs994794	G	C	NA	Gut microbiota abundance (genus Intestinimonas id.2062)	TRUE	reported	igd
5	17209391	0.120632	0.0257529	1.92e-06	14306	ebi-a-GCST90017019	rs2731794	C	T	NA	Gut microbiota abundance (genus Intestinimonas id.2062)	TRUE	reported	igd
6	67200802	0.0692373	0.0151154	8.57e-06	14306	ebi-a-GCST90017019	rs6934519	C	T	NA	Gut microbiota abundance (genus Intestinimonas id.2062)	TRUE	reported	igd
6	155737906	0.162658	0.0367647	9.41e-06	14306	ebi-a-GCST90017019	rs62427239	C	A	NA	Gut microbiota abundance (genus Intestinimonas id.2062)	TRUE	reported	igd
7	66890843	0.0918017	0.0194885	2.06e-06	14306	ebi-a-GCST90017019	rs10262702	T	C	NA	Gut microbiota abundance (genus Intestinimonas id.2062)	TRUE	reported	igd
7	22007303	0.060368	0.0131793	4.12e-06	14306	ebi-a-GCST90017019	rs1859797	G	A	NA	Gut microbiota abundance (genus Intestinimonas id.2062)	TRUE	reported	igd
8	3763540	0.107194	0.0250013	6.38e-06	14306	ebi-a-GCST90017019	rs17067892	C	T	NA	Gut microbiota abundance (genus Intestinimonas id.2062)	TRUE	reported	igd
10	13124513	0.0660742	0.0134139	6.98e-07	14306	ebi-a-GCST90017019	rs11258178	A	G	NA	Gut microbiota abundance (genus Intestinimonas id.2062)	TRUE	reported	igd
11	94364293	-0.151142	0.0306922	5.12e-07	14306	ebi-a-GCST90017019	rs12226153	A	G	NA	Gut microbiota abundance (genus Intestinimonas id.2062)	TRUE	reported	igd
13	23343542	-0.0585038	0.013219	9.71e-06	14306	ebi-a-GCST90017019	rs1000888	C	G	NA	Gut microbiota abundance (genus Intestinimonas id.2062)	TRUE	reported	igd
15	93819735	-0.0658116	0.0140767	2.98e-06	14306	ebi-a-GCST90017019	rs7170984	T	C	NA	Gut microbiota abundance (genus Intestinimonas id.2062)	TRUE	reported	igd
16	58818770	-0.175324	0.038599	8.72e-07	14306	ebi-a-GCST90017019	rs4784055	T	C	NA	Gut microbiota abundance (genus Intestinimonas id.2062)	TRUE	reported	igd
16	85327902	-0.0729524	0.0152948	1.35e-06	14306	ebi-a-GCST90017019	rs2930225	T	G	NA	Gut microbiota abundance (genus Intestinimonas id.2062)	TRUE	reported	igd
20	6218922	-0.218507	0.0490152	7.42e-06	14306	ebi-a-GCST90017019	rs4113676	A	C	NA	Gut microbiota abundance (genus Intestinimonas id.2062)	TRUE	reported	igd
2	206654123	-0.109619	0.0247785	8.91e-06	14306	ebi-a-GCST90017068	rs1990708	A	C	NA	Gut microbiota abundance (genus Senegalimassilia id.11160)	TRUE	reported	igd
2	220831701	-0.0774679	0.017084	6.04e-06	14306	ebi-a-GCST90017068	rs13383270	C	G	NA	Gut microbiota abundance (genus Senegalimassilia id.11160)	TRUE	reported	igd
5	127861692	0.185519	0.0400881	8.05e-06	14306	ebi-a-GCST90017068	rs10036909	C	T	NA	Gut microbiota abundance (genus Senegalimassilia id.11160)	TRUE	reported	igd
9	34332382	0.081327	0.0171154	2.63e-06	14306	ebi-a-GCST90017068	rs11787826	C	A	NA	Gut microbiota abundance (genus Senegalimassilia id.11160)	TRUE	reported	igd
13	19489214	0.0819494	0.0172241	2.03e-06	14306	ebi-a-GCST90017068	rs57512504	T	A	NA	Gut microbiota abundance (genus Senegalimassilia id.11160)	TRUE	reported	igd
14	34431996	0.0782258	0.0176841	9.5e-06	14306	ebi-a-GCST90017068	rs2017373	C	T	NA	Gut microbiota abundance (genus Senegalimassilia id.11160)	TRUE	reported	igd
17	74949284	-0.0822462	0.0175721	2.42e-06	14306	ebi-a-GCST90017068	rs72887800	T	A	NA	Gut microbiota abundance (genus Senegalimassilia id.11160)	TRUE	reported	igd
17	48379615	-0.079173	0.0170421	4.18e-06	14306	ebi-a-GCST90017068	rs7225245	A	G	NA	Gut microbiota abundance (genus Senegalimassilia id.11160)	TRUE	reported	igd
1	100248591	0.100174	0.024	9.05e-06	14306	ebi-a-GCST90017052	rs6681678	T	C	NA	Gut microbiota abundance (genus Ruminococcaceae NK4A214 group id.11358)	TRUE	reported	igd
1	157338888	-0.0863422	0.0169937	3.66e-07	14306	ebi-a-GCST90017052	rs11586410	G	A	NA	Gut microbiota abundance (genus Ruminococcaceae NK4A214 group id.11358)	TRUE	reported	igd
2	239087912	-0.0527684	0.0115053	4.87e-06	14306	ebi-a-GCST90017052	rs12731	A	G	NA	Gut microbiota abundance (genus Ruminococcaceae NK4A214 group id.11358)	TRUE	reported	igd
2	235430299	-0.175266	0.0372779	3.59e-06	14306	ebi-a-GCST90017052	rs114244418	C	G	NA	Gut microbiota abundance (genus Ruminococcaceae NK4A214 group id.11358)	TRUE	reported	igd
2	141897042	0.107739	0.0233638	3.23e-06	14306	ebi-a-GCST90017052	rs7573569	T	C	NA	Gut microbiota abundance (genus Ruminococcaceae NK4A214 group id.11358)	TRUE	reported	igd
3	84725039	-0.0574623	0.012594	8.69e-06	14306	ebi-a-GCST90017052	rs13087692	G	T	NA	Gut microbiota abundance (genus Ruminococcaceae NK4A214 group id.11358)	TRUE	reported	igd
3	26509287	-0.133769	0.0295196	4.72e-06	14306	ebi-a-GCST90017052	rs147475196	A	G	NA	Gut microbiota abundance (genus Ruminococcaceae NK4A214 group id.11358)	TRUE	reported	igd
4	159932022	0.0553003	0.0119397	3.43e-06	14306	ebi-a-GCST90017052	rs12642039	C	T	NA	Gut microbiota abundance (genus Ruminococcaceae NK4A214 group id.11358)	TRUE	reported	igd
5	35288938	-0.0925071	0.0203674	4.89e-06	14306	ebi-a-GCST90017052	rs35559912	T	C	NA	Gut microbiota abundance (genus Ruminococcaceae NK4A214 group id.11358)	TRUE	reported	igd
5	123846318	-0.0533858	0.0120035	6.59e-06	14306	ebi-a-GCST90017052	rs11241747	T	C	NA	Gut microbiota abundance (genus Ruminococcaceae NK4A214 group id.11358)	TRUE	reported	igd
7	132042135	-0.109257	0.0227458	2.2e-06	14306	ebi-a-GCST90017052	rs73158814	C	G	NA	Gut microbiota abundance (genus Ruminococcaceae NK4A214 group id.11358)	TRUE	reported	igd
12	78373555	-0.0873312	0.0194886	4.72e-06	14306	ebi-a-GCST90017052	rs34576931	G	C	NA	Gut microbiota abundance (genus Ruminococcaceae NK4A214 group id.11358)	TRUE	reported	igd
16	24073806	0.0615389	0.0137612	6.58e-06	14306	ebi-a-GCST90017052	rs62027366	T	C	NA	Gut microbiota abundance (genus Ruminococcaceae NK4A214 group id.11358)	TRUE	reported	igd
20	18030357	-0.1083	0.0230708	4.55e-06	14306	ebi-a-GCST90017052	rs4814689	C	T	NA	Gut microbiota abundance (genus Ruminococcaceae NK4A214 group id.11358)	TRUE	reported	igd
22	49796014	0.0587521	0.0119155	8.15e-07	14306	ebi-a-GCST90017052	rs136761	A	G	NA	Gut microbiota abundance (genus Ruminococcaceae NK4A214 group id.11358)	TRUE	reported	igd
22	17793012	-0.0811302	0.0157621	2.35e-07	14306	ebi-a-GCST90017052	rs5994253	A	G	NA	Gut microbiota abundance (genus Ruminococcaceae NK4A214 group id.11358)	TRUE	reported	igd
1	202299085	0.0915623	0.019936	3.28e-06	14306	ebi-a-GCST90017057	rs4079028	C	T	NA	Gut microbiota abundance (genus Ruminococcaceae UCG009 id.11366)	TRUE	reported	igd
1	39983022	-0.138137	0.0292072	1.94e-06	14306	ebi-a-GCST90017057	rs61779334	G	C	NA	Gut microbiota abundance (genus Ruminococcaceae UCG009 id.11366)	TRUE	reported	igd
2	66396776	0.139274	0.0315794	9.81e-06	14306	ebi-a-GCST90017057	rs138460696	A	G	NA	Gut microbiota abundance (genus Ruminococcaceae UCG009 id.11366)	TRUE	reported	igd
2	75512668	-0.089048	0.0192989	4.88e-06	14306	ebi-a-GCST90017057	rs2192926	A	G	NA	Gut microbiota abundance (genus Ruminococcaceae UCG009 id.11366)	TRUE	reported	igd
4	7426937	-0.0774649	0.0168937	4.75e-06	14306	ebi-a-GCST90017057	rs12508214	C	T	NA	Gut microbiota abundance (genus Ruminococcaceae UCG009 id.11366)	TRUE	reported	igd
6	51803869	-0.0928893	0.0208035	7.98e-06	14306	ebi-a-GCST90017057	rs113006825	T	C	NA	Gut microbiota abundance (genus Ruminococcaceae UCG009 id.11366)	TRUE	reported	igd
6	78106701	-0.084033	0.0174757	1.56e-06	14306	ebi-a-GCST90017057	rs4708333	T	G	NA	Gut microbiota abundance (genus Ruminococcaceae UCG009 id.11366)	TRUE	reported	igd
7	32001710	0.0732099	0.0166777	8.13e-06	14306	ebi-a-GCST90017057	rs6952765	G	A	NA	Gut microbiota abundance (genus Ruminococcaceae UCG009 id.11366)	TRUE	reported	igd
12	12970792	-0.0816464	0.017472	3.12e-06	14306	ebi-a-GCST90017057	rs2058609	G	A	NA	Gut microbiota abundance (genus Ruminococcaceae UCG009 id.11366)	TRUE	reported	igd
13	106650093	-0.0897823	0.0200739	7.01e-06	14306	ebi-a-GCST90017057	rs9558661	T	C	NA	Gut microbiota abundance (genus Ruminococcaceae UCG009 id.11366)	TRUE	reported	igd
14	39306809	-0.135936	0.0244857	4.42e-08	14306	ebi-a-GCST90017057	rs8009993	G	C	NA	Gut microbiota abundance (genus Ruminococcaceae UCG009 id.11366)	TRUE	reported	igd
16	1979831	0.17702	0.0375113	9.01e-06	14306	ebi-a-GCST90017057	rs758191	T	G	NA	Gut microbiota abundance (genus Ruminococcaceae UCG009 id.11366)	TRUE	reported	igd
17	32786955	-0.130842	0.0262478	1.13e-06	14306	ebi-a-GCST90017057	rs1550196	A	G	NA	Gut microbiota abundance (genus Ruminococcaceae UCG009 id.11366)	TRUE	reported	igd
19	52399401	0.120989	0.0277317	9.67e-06	14306	ebi-a-GCST90017057	rs78410648	A	G	NA	Gut microbiota abundance (genus Ruminococcaceae UCG009 id.11366)	TRUE	reported	igd
1	234157721	0.115182	0.0246006	3.11e-06	14306	ebi-a-GCST90017022	rs12127733	G	A	NA	Gut microbiota abundance (genus Lachnospiraceae NC2004 group id.11316)	TRUE	reported	igd
5	149544722	-0.0883469	0.0188397	3.33e-06	14306	ebi-a-GCST90017022	rs3756315	A	G	NA	Gut microbiota abundance (genus Lachnospiraceae NC2004 group id.11316)	TRUE	reported	igd
6	22725908	-0.154739	0.0340372	9.75e-06	14306	ebi-a-GCST90017022	rs12208226	C	A	NA	Gut microbiota abundance (genus Lachnospiraceae NC2004 group id.11316)	TRUE	reported	igd
9	29334137	0.102522	0.0226445	6.17e-06	14306	ebi-a-GCST90017022	rs1928659	T	C	NA	Gut microbiota abundance (genus Lachnospiraceae NC2004 group id.11316)	TRUE	reported	igd
9	122239986	-0.0948806	0.0208369	5.34e-06	14306	ebi-a-GCST90017022	rs1331592	G	C	NA	Gut microbiota abundance (genus Lachnospiraceae NC2004 group id.11316)	TRUE	reported	igd
13	76829562	0.0837206	0.0190318	9.06e-06	14306	ebi-a-GCST90017022	rs1929743	T	C	NA	Gut microbiota abundance (genus Lachnospiraceae NC2004 group id.11316)	TRUE	reported	igd
13	47512191	-0.156365	0.0345372	6.04e-06	14306	ebi-a-GCST90017022	rs12863463	G	A	NA	Gut microbiota abundance (genus Lachnospiraceae NC2004 group id.11316)	TRUE	reported	igd
17	21157406	-0.169687	0.0383169	9.13e-06	14306	ebi-a-GCST90017022	rs117467633	T	C	NA	Gut microbiota abundance (genus Lachnospiraceae NC2004 group id.11316)	TRUE	reported	igd
18	58229086	-0.154631	0.0352194	5.61e-06	14306	ebi-a-GCST90017022	rs17067076	G	A	NA	Gut microbiota abundance (genus Lachnospiraceae NC2004 group id.11316)	TRUE	reported	igd
20	5330700	0.0994748	0.0209139	2.92e-06	14306	ebi-a-GCST90017022	rs6116753	G	A	NA	Gut microbiota abundance (genus Lachnospiraceae NC2004 group id.11316)	TRUE	reported	igd
1	203102563	0.0595857	0.01296	4.24e-06	14306	ebi-a-GCST90016924	rs6427992	C	G	NA	Gut microbiota abundance (family Acidaminococcaceae id.2166)	TRUE	reported	igd
3	186553389	-0.108969	0.0243533	7.09e-06	14306	ebi-a-GCST90016924	rs74540770	G	A	NA	Gut microbiota abundance (family Acidaminococcaceae id.2166)	TRUE	reported	igd
3	18462531	-0.143755	0.0323244	9.16e-06	14306	ebi-a-GCST90016924	rs78702810	T	C	NA	Gut microbiota abundance (family Acidaminococcaceae id.2166)	TRUE	reported	igd
6	158647999	-0.065675	0.0142257	3.25e-06	14306	ebi-a-GCST90016924	rs262812	T	C	NA	Gut microbiota abundance (family Acidaminococcaceae id.2166)	TRUE	reported	igd
6	5723181	-0.0796106	0.0169192	2.21e-06	14306	ebi-a-GCST90016924	rs6923842	T	C	NA	Gut microbiota abundance (family Acidaminococcaceae id.2166)	TRUE	reported	igd
9	107117653	0.0662557	0.0140257	2.24e-06	14306	ebi-a-GCST90016924	rs2933324	G	A	NA	Gut microbiota abundance (family Acidaminococcaceae id.2166)	TRUE	reported	igd
11	114701288	-0.165911	0.0349516	2.32e-06	14306	ebi-a-GCST90016924	rs6589457	G	A	NA	Gut microbiota abundance (family Acidaminococcaceae id.2166)	TRUE	reported	igd
20	61991833	-0.117863	0.0257351	5.86e-06	14306	ebi-a-GCST90016924	rs45497800	T	C	NA	Gut microbiota abundance (family Acidaminococcaceae id.2166)	TRUE	reported	igd
1	207003553	-0.0711483	0.0134495	1.11e-07	14306	ebi-a-GCST90016908	rs6660520	G	A	NA	Gut microbiota abundance (class Actinobacteria id.419)	TRUE	reported	igd
1	114665485	0.0510452	0.0114325	8.63e-06	14306	ebi-a-GCST90016908	rs12049045	A	G	NA	Gut microbiota abundance (class Actinobacteria id.419)	TRUE	reported	igd
2	136616754	-0.111489	0.012066	3.79e-20	14306	ebi-a-GCST90016908	rs182549	T	C	NA	Gut microbiota abundance (class Actinobacteria id.419)	TRUE	reported	igd
2	161611969	0.0509242	0.0112503	6.71e-06	14306	ebi-a-GCST90016908	rs1376754	G	A	NA	Gut microbiota abundance (class Actinobacteria id.419)	TRUE	reported	igd
5	475408	0.0563759	0.0115529	1.58e-06	14306	ebi-a-GCST90016908	rs11745923	G	T	NA	Gut microbiota abundance (class Actinobacteria id.419)	TRUE	reported	igd
5	18019549	-0.0769653	0.0173933	8.62e-06	14306	ebi-a-GCST90016908	rs7700479	T	A	NA	Gut microbiota abundance (class Actinobacteria id.419)	TRUE	reported	igd
6	14617591	0.0509553	0.011539	8.92e-06	14306	ebi-a-GCST90016908	rs857444	C	T	NA	Gut microbiota abundance (class Actinobacteria id.419)	TRUE	reported	igd
7	95654718	0.0501255	0.011255	8.68e-06	14306	ebi-a-GCST90016908	rs961091	G	A	NA	Gut microbiota abundance (class Actinobacteria id.419)	TRUE	reported	igd
8	65654844	0.155784	0.0348017	8.62e-06	14306	ebi-a-GCST90016908	rs80083040	T	G	NA	Gut microbiota abundance (class Actinobacteria id.419)	TRUE	reported	igd
10	126110032	-0.0762317	0.0169884	4.96e-06	14306	ebi-a-GCST90016908	rs1515761	C	T	NA	Gut microbiota abundance (class Actinobacteria id.419)	TRUE	reported	igd
11	71221248	-0.0540741	0.0121393	5.39e-06	14306	ebi-a-GCST90016908	rs4945008	G	A	NA	Gut microbiota abundance (class Actinobacteria id.419)	TRUE	reported	igd
12	20378911	-0.0583765	0.0123353	2.59e-06	14306	ebi-a-GCST90016908	rs10841473	G	C	NA	Gut microbiota abundance (class Actinobacteria id.419)	TRUE	reported	igd
13	112859829	0.0944467	0.0192976	6.21e-07	14306	ebi-a-GCST90016908	rs7322849	T	C	NA	Gut microbiota abundance (class Actinobacteria id.419)	TRUE	reported	igd
15	49208992	-0.0719923	0.0154661	4.03e-06	14306	ebi-a-GCST90016908	rs12899991	T	A	NA	Gut microbiota abundance (class Actinobacteria id.419)	TRUE	reported	igd
15	94852795	-0.126352	0.0273626	2.57e-06	14306	ebi-a-GCST90016908	rs72767435	T	C	NA	Gut microbiota abundance (class Actinobacteria id.419)	TRUE	reported	igd
16	81776768	-0.0575816	0.0116762	8.34e-07	14306	ebi-a-GCST90016908	rs8047955	G	A	NA	Gut microbiota abundance (class Actinobacteria id.419)	TRUE	reported	igd
17	75348675	-0.0560674	0.0124286	5.93e-06	14306	ebi-a-GCST90016908	rs11655079	T	C	NA	Gut microbiota abundance (class Actinobacteria id.419)	TRUE	reported	igd
22	35567355	-0.111877	0.023501	1.5e-06	14306	ebi-a-GCST90016908	rs134366	A	G	NA	Gut microbiota abundance (class Actinobacteria id.419)	TRUE	reported	igd
1	95178974	0.0697527	0.0153607	7.34e-06	14306	ebi-a-GCST90017048	rs12740451	T	C	NA	Gut microbiota abundance (genus Roseburia id.2012)	TRUE	reported	igd
1	194183650	-0.0777312	0.0172985	8.13e-06	14306	ebi-a-GCST90017048	rs302266	T	C	NA	Gut microbiota abundance (genus Roseburia id.2012)	TRUE	reported	igd
3	57116228	0.0497336	0.0108158	3.53e-06	14306	ebi-a-GCST90017048	rs6445851	A	G	NA	Gut microbiota abundance (genus Roseburia id.2012)	TRUE	reported	igd
4	119349	-0.153844	0.0329324	1.2e-06	14306	ebi-a-GCST90017048	rs116270582	T	A	NA	Gut microbiota abundance (genus Roseburia id.2012)	TRUE	reported	igd
5	89598914	0.0493786	0.0106763	4.11e-06	14306	ebi-a-GCST90017048	rs2943022	T	C	NA	Gut microbiota abundance (genus Roseburia id.2012)	TRUE	reported	igd
5	144135655	0.0968739	0.0214067	9.98e-06	14306	ebi-a-GCST90017048	rs78753150	A	C	NA	Gut microbiota abundance (genus Roseburia id.2012)	TRUE	reported	igd
5	125076494	0.0690327	0.0152884	5.9e-06	14306	ebi-a-GCST90017048	rs329182	T	C	NA	Gut microbiota abundance (genus Roseburia id.2012)	TRUE	reported	igd
6	166170836	-0.104628	0.0230897	7.5e-06	14306	ebi-a-GCST90017048	rs75326254	C	T	NA	Gut microbiota abundance (genus Roseburia id.2012)	TRUE	reported	igd
6	12774611	-0.0961587	0.0204975	2.48e-06	14306	ebi-a-GCST90017048	rs6930661	C	T	NA	Gut microbiota abundance (genus Roseburia id.2012)	TRUE	reported	igd
10	16051097	0.0488326	0.0106404	4.67e-06	14306	ebi-a-GCST90017048	rs4748237	G	C	NA	Gut microbiota abundance (genus Roseburia id.2012)	TRUE	reported	igd
10	79277321	-0.232125	0.0481562	1.48e-07	14306	ebi-a-GCST90017048	rs75820970	C	G	NA	Gut microbiota abundance (genus Roseburia id.2012)	TRUE	reported	igd
11	12009569	-0.0980434	0.020957	2.91e-06	14306	ebi-a-GCST90017048	rs16910295	T	C	NA	Gut microbiota abundance (genus Roseburia id.2012)	TRUE	reported	igd
12	50650057	-0.0550687	0.0112481	9.7e-07	14306	ebi-a-GCST90017048	rs2160994	C	T	NA	Gut microbiota abundance (genus Roseburia id.2012)	TRUE	reported	igd
13	103117486	-0.0588452	0.0126228	4.75e-06	14306	ebi-a-GCST90017048	rs9300744	C	T	NA	Gut microbiota abundance (genus Roseburia id.2012)	TRUE	reported	igd
15	86512809	0.179284	0.0404954	9.99e-06	14306	ebi-a-GCST90017048	rs55858165	A	C	NA	Gut microbiota abundance (genus Roseburia id.2012)	TRUE	reported	igd
15	37859065	0.0741405	0.0171601	8.3e-06	14306	ebi-a-GCST90017048	rs57466170	C	T	NA	Gut microbiota abundance (genus Roseburia id.2012)	TRUE	reported	igd
16	8307948	0.0629765	0.0123489	5.01e-07	14306	ebi-a-GCST90017048	rs2034589	G	C	NA	Gut microbiota abundance (genus Roseburia id.2012)	TRUE	reported	igd
1	185091351	-0.0468097	0.0105787	9.57e-06	14306	ebi-a-GCST90017020	rs12566975	T	C	NA	Gut microbiota abundance (genus Lachnoclostridium id.11308)	TRUE	reported	igd
2	167244051	0.0497799	0.0111919	9.64e-06	14306	ebi-a-GCST90017020	rs1528479	A	G	NA	Gut microbiota abundance (genus Lachnoclostridium id.11308)	TRUE	reported	igd
3	23037786	0.0511752	0.0106491	2.03e-06	14306	ebi-a-GCST90017020	rs615997	T	C	NA	Gut microbiota abundance (genus Lachnoclostridium id.11308)	TRUE	reported	igd
3	177470032	0.0864203	0.0181565	1.58e-06	14306	ebi-a-GCST90017020	rs62285313	A	G	NA	Gut microbiota abundance (genus Lachnoclostridium id.11308)	TRUE	reported	igd
3	66725825	0.078627	0.0175644	6.31e-06	14306	ebi-a-GCST90017020	rs1031599	T	G	NA	Gut microbiota abundance (genus Lachnoclostridium id.11308)	TRUE	reported	igd
4	38694566	-0.0864066	0.0192519	6.72e-06	14306	ebi-a-GCST90017020	rs3821998	C	A	NA	Gut microbiota abundance (genus Lachnoclostridium id.11308)	TRUE	reported	igd
8	59370320	0.0520267	0.011404	4.42e-06	14306	ebi-a-GCST90017020	rs4738679	A	G	NA	Gut microbiota abundance (genus Lachnoclostridium id.11308)	TRUE	reported	igd
12	102046595	0.108075	0.0242022	5.97e-06	14306	ebi-a-GCST90017020	rs1997204	C	T	NA	Gut microbiota abundance (genus Lachnoclostridium id.11308)	TRUE	reported	igd
16	27217620	0.0469989	0.0105971	9.17e-06	14306	ebi-a-GCST90017020	rs62028349	G	C	NA	Gut microbiota abundance (genus Lachnoclostridium id.11308)	TRUE	reported	igd
17	46694541	0.117472	0.0268103	5.58e-06	14306	ebi-a-GCST90017020	rs72829893	G	T	NA	Gut microbiota abundance (genus Lachnoclostridium id.11308)	TRUE	reported	igd
17	13816159	0.0886199	0.0194248	3.67e-06	14306	ebi-a-GCST90017020	rs78068103	A	G	NA	Gut microbiota abundance (genus Lachnoclostridium id.11308)	TRUE	reported	igd
18	19743455	0.0746186	0.0180734	7.14e-06	14306	ebi-a-GCST90017020	rs2385421	A	G	NA	Gut microbiota abundance (genus Lachnoclostridium id.11308)	TRUE	reported	igd
18	1053252	-0.0641288	0.0137974	3.75e-06	14306	ebi-a-GCST90017020	rs789029	C	T	NA	Gut microbiota abundance (genus Lachnoclostridium id.11308)	TRUE	reported	igd
20	19300846	-0.0561715	0.0108174	2.43e-07	14306	ebi-a-GCST90017020	rs6112314	A	C	NA	Gut microbiota abundance (genus Lachnoclostridium id.11308)	TRUE	reported	igd
1	230523039	-0.0895168	0.0186555	1.27e-06	14306	ebi-a-GCST90017100	rs16851659	G	C	NA	Gut microbiota abundance (order Gastranaerophilales id.1591)	TRUE	reported	igd
3	14306949	-0.160521	0.0292752	4.66e-08	14306	ebi-a-GCST90017100	rs9864379	T	C	NA	Gut microbiota abundance (order Gastranaerophilales id.1591)	TRUE	reported	igd
7	20010624	0.164631	0.0356037	3.62e-06	14306	ebi-a-GCST90017100	rs73074665	A	T	NA	Gut microbiota abundance (order Gastranaerophilales id.1591)	TRUE	reported	igd
9	24648997	-0.20591	0.0455376	7.74e-06	14306	ebi-a-GCST90017100	rs113884518	T	C	NA	Gut microbiota abundance (order Gastranaerophilales id.1591)	TRUE	reported	igd
9	115975389	0.0904264	0.0185253	1.22e-06	14306	ebi-a-GCST90017100	rs4129395	G	A	NA	Gut microbiota abundance (order Gastranaerophilales id.1591)	TRUE	reported	igd
9	122046549	-0.126305	0.0279161	4.86e-06	14306	ebi-a-GCST90017100	rs1221147	A	T	NA	Gut microbiota abundance (order Gastranaerophilales id.1591)	TRUE	reported	igd
11	2937631	0.0841649	0.0185948	7.52e-06	14306	ebi-a-GCST90017100	rs367480	A	G	NA	Gut microbiota abundance (order Gastranaerophilales id.1591)	TRUE	reported	igd
15	100747683	0.226103	0.0488017	3.54e-06	14306	ebi-a-GCST90017100	rs79790072	T	C	NA	Gut microbiota abundance (order Gastranaerophilales id.1591)	TRUE	reported	igd
15	62055753	0.08346	0.0188504	9.78e-06	14306	ebi-a-GCST90017100	rs8028558	A	G	NA	Gut microbiota abundance (order Gastranaerophilales id.1591)	TRUE	reported	igd
16	80493705	0.098235	0.0197127	7.36e-07	14306	ebi-a-GCST90017100	rs11150282	T	C	NA	Gut microbiota abundance (order Gastranaerophilales id.1591)	TRUE	reported	igd
17	53906328	0.213083	0.0471377	8.06e-06	14306	ebi-a-GCST90017100	rs28678345	T	C	NA	Gut microbiota abundance (order Gastranaerophilales id.1591)	TRUE	reported	igd
18	1008278	-0.10413	0.0234459	6.5e-06	14306	ebi-a-GCST90017100	rs789069	A	C	NA	Gut microbiota abundance (order Gastranaerophilales id.1591)	TRUE	reported	igd
1	34308917	0.0601661	0.0126752	2.61e-06	14306	ebi-a-GCST90017000	rs10798999	C	T	NA	Gut microbiota abundance (genus Eubacterium hallii group id.11338)	TRUE	reported	igd
1	104524676	0.0810805	0.0184573	9.45e-06	14306	ebi-a-GCST90017000	rs17474256	G	A	NA	Gut microbiota abundance (genus Eubacterium hallii group id.11338)	TRUE	reported	igd
3	23663416	0.198087	0.0443545	4.82e-06	14306	ebi-a-GCST90017000	rs6550770	C	T	NA	Gut microbiota abundance (genus Eubacterium hallii group id.11338)	TRUE	reported	igd
3	110283389	-0.0540164	0.0116101	3.29e-06	14306	ebi-a-GCST90017000	rs949971	T	G	NA	Gut microbiota abundance (genus Eubacterium hallii group id.11338)	TRUE	reported	igd
3	64664456	0.126115	0.0268627	4.43e-06	14306	ebi-a-GCST90017000	rs28584818	A	G	NA	Gut microbiota abundance (genus Eubacterium hallii group id.11338)	TRUE	reported	igd
3	195238086	0.153138	0.0349456	5.43e-06	14306	ebi-a-GCST90017000	rs138531890	A	G	NA	Gut microbiota abundance (genus Eubacterium hallii group id.11338)	TRUE	reported	igd
4	183709536	-0.0813986	0.0189272	9.35e-06	14306	ebi-a-GCST90017000	rs17074066	T	C	NA	Gut microbiota abundance (genus Eubacterium hallii group id.11338)	TRUE	reported	igd
4	111885431	0.154124	0.0297185	2.94e-07	14306	ebi-a-GCST90017000	rs13116360	T	C	NA	Gut microbiota abundance (genus Eubacterium hallii group id.11338)	TRUE	reported	igd
7	148856720	0.0522832	0.0111865	2.7e-06	14306	ebi-a-GCST90017000	rs60254196	G	A	NA	Gut microbiota abundance (genus Eubacterium hallii group id.11338)	TRUE	reported	igd
7	100635375	0.0504747	0.0109922	4.42e-06	14306	ebi-a-GCST90017000	rs10808115	C	A	NA	Gut microbiota abundance (genus Eubacterium hallii group id.11338)	TRUE	reported	igd
11	58040621	-0.115589	0.0252489	5.42e-06	14306	ebi-a-GCST90017000	rs10501370	C	T	NA	Gut microbiota abundance (genus Eubacterium hallii group id.11338)	TRUE	reported	igd
11	123789877	-0.0507411	0.0113758	8.29e-06	14306	ebi-a-GCST90017000	rs78056098	G	T	NA	Gut microbiota abundance (genus Eubacterium hallii group id.11338)	TRUE	reported	igd
11	11771637	-0.126582	0.028712	7.86e-06	14306	ebi-a-GCST90017000	rs117748144	T	C	NA	Gut microbiota abundance (genus Eubacterium hallii group id.11338)	TRUE	reported	igd
15	62014160	0.208943	0.043822	3.7e-06	14306	ebi-a-GCST90017000	rs74018587	C	T	NA	Gut microbiota abundance (genus Eubacterium hallii group id.11338)	TRUE	reported	igd
18	48384463	-0.0508914	0.0114352	9.16e-06	14306	ebi-a-GCST90017000	rs630939	C	T	NA	Gut microbiota abundance (genus Eubacterium hallii group id.11338)	TRUE	reported	igd
19	49214274	-0.0499523	0.0112153	9.33e-06	14306	ebi-a-GCST90017000	rs281379	A	G	NA	Gut microbiota abundance (genus Eubacterium hallii group id.11338)	TRUE	reported	igd
1	105422565	-0.0655855	0.0142236	4.06e-06	14306	ebi-a-GCST90016961	rs11184341	C	G	NA	Gut microbiota abundance (genus Akkermansia id.4037)	TRUE	reported	igd
1	41074472	-0.0760539	0.0167769	6.32e-06	14306	ebi-a-GCST90016961	rs61779207	G	A	NA	Gut microbiota abundance (genus Akkermansia id.4037)	TRUE	reported	igd
4	95027272	0.0750473	0.0150184	6.58e-07	14306	ebi-a-GCST90016961	rs11729256	T	C	NA	Gut microbiota abundance (genus Akkermansia id.4037)	TRUE	reported	igd
4	100544188	0.112623	0.0236434	1.48e-06	14306	ebi-a-GCST90016961	rs74542928	T	C	NA	Gut microbiota abundance (genus Akkermansia id.4037)	TRUE	reported	igd
6	56341481	-0.0703407	0.0147133	2.6e-06	14306	ebi-a-GCST90016961	rs9349825	A	G	NA	Gut microbiota abundance (genus Akkermansia id.4037)	TRUE	reported	igd
10	5064327	-0.0685454	0.0147701	3e-06	14306	ebi-a-GCST90016961	rs4242783	A	G	NA	Gut microbiota abundance (genus Akkermansia id.4037)	TRUE	reported	igd
11	130280667	-0.0649225	0.0135934	1.1e-06	14306	ebi-a-GCST90016961	rs4936098	G	A	NA	Gut microbiota abundance (genus Akkermansia id.4037)	TRUE	reported	igd
12	130309670	0.0911199	0.0196748	3.39e-06	14306	ebi-a-GCST90016961	rs111862613	T	C	NA	Gut microbiota abundance (genus Akkermansia id.4037)	TRUE	reported	igd
15	97570657	0.061772	0.0130954	2.26e-06	14306	ebi-a-GCST90016961	rs12908520	G	A	NA	Gut microbiota abundance (genus Akkermansia id.4037)	TRUE	reported	igd
16	81063149	-0.0745352	0.0156201	2.72e-06	14306	ebi-a-GCST90016961	rs2602429	T	C	NA	Gut microbiota abundance (genus Akkermansia id.4037)	TRUE	reported	igd
18	49473635	0.204406	0.0431629	3.01e-06	14306	ebi-a-GCST90016961	rs117107102	A	G	NA	Gut microbiota abundance (genus Akkermansia id.4037)	TRUE	reported	igd
20	31867840	-0.0632957	0.0143777	9.17e-06	14306	ebi-a-GCST90016961	rs941682	G	A	NA	Gut microbiota abundance (genus Akkermansia id.4037)	TRUE	reported	igd
1	78619512	0.111984	0.0251088	9.95e-06	14306	ebi-a-GCST90016949	rs6679026	T	C	NA	Gut microbiota abundance (family Rhodospirillaceae id.2717)	TRUE	reported	igd
1	92206218	0.0816858	0.0180791	7.35e-06	14306	ebi-a-GCST90016949	rs72714493	A	G	NA	Gut microbiota abundance (family Rhodospirillaceae id.2717)	TRUE	reported	igd
2	169033340	0.136049	0.0285767	1.49e-06	14306	ebi-a-GCST90016949	rs76784716	A	G	NA	Gut microbiota abundance (family Rhodospirillaceae id.2717)	TRUE	reported	igd
2	225633812	0.0971389	0.0200064	1.71e-06	14306	ebi-a-GCST90016949	rs3754624	C	T	NA	Gut microbiota abundance (family Rhodospirillaceae id.2717)	TRUE	reported	igd
3	13726736	-0.0842444	0.0163583	2.53e-07	14306	ebi-a-GCST90016949	rs9813022	A	G	NA	Gut microbiota abundance (family Rhodospirillaceae id.2717)	TRUE	reported	igd
3	84471266	-0.0911851	0.0196395	2.87e-06	14306	ebi-a-GCST90016949	rs55876211	C	T	NA	Gut microbiota abundance (family Rhodospirillaceae id.2717)	TRUE	reported	igd
4	134192918	-0.0911896	0.0204907	6.67e-06	14306	ebi-a-GCST90016949	rs74354280	C	T	NA	Gut microbiota abundance (family Rhodospirillaceae id.2717)	TRUE	reported	igd
5	27945645	0.0999312	0.0218634	4.7e-06	14306	ebi-a-GCST90016949	rs1549633	A	C	NA	Gut microbiota abundance (family Rhodospirillaceae id.2717)	TRUE	reported	igd
5	119372737	-0.11354	0.0250863	5.84e-06	14306	ebi-a-GCST90016949	rs1035406	G	A	NA	Gut microbiota abundance (family Rhodospirillaceae id.2717)	TRUE	reported	igd
6	89268715	-0.0999238	0.0227326	9.64e-06	14306	ebi-a-GCST90016949	rs1923415	A	G	NA	Gut microbiota abundance (family Rhodospirillaceae id.2717)	TRUE	reported	igd
8	131958403	0.117366	0.0261324	5.35e-06	14306	ebi-a-GCST90016949	rs7001029	C	T	NA	Gut microbiota abundance (family Rhodospirillaceae id.2717)	TRUE	reported	igd
10	113419797	0.0743184	0.0158724	2.67e-06	14306	ebi-a-GCST90016949	rs11591293	G	T	NA	Gut microbiota abundance (family Rhodospirillaceae id.2717)	TRUE	reported	igd
10	2670553	0.107529	0.0235725	3.12e-06	14306	ebi-a-GCST90016949	rs4278423	T	C	NA	Gut microbiota abundance (family Rhodospirillaceae id.2717)	TRUE	reported	igd
12	73139398	0.164808	0.0360647	7.23e-06	14306	ebi-a-GCST90016949	rs61933850	G	A	NA	Gut microbiota abundance (family Rhodospirillaceae id.2717)	TRUE	reported	igd
16	88554243	-0.0701719	0.0158061	9.17e-06	14306	ebi-a-GCST90016949	rs13336560	C	T	NA	Gut microbiota abundance (family Rhodospirillaceae id.2717)	TRUE	reported	igd
19	28641647	0.0730952	0.0163491	7.63e-06	14306	ebi-a-GCST90016949	rs12977163	G	C	NA	Gut microbiota abundance (family Rhodospirillaceae id.2717)	TRUE	reported	igd
22	27173098	0.0734321	0.0160521	7.01e-06	14306	ebi-a-GCST90016949	rs4822789	G	C	NA	Gut microbiota abundance (family Rhodospirillaceae id.2717)	TRUE	reported	igd
3	171947435	0.130293	0.0242237	7.51e-08	14306	ebi-a-GCST90017038	rs4428215	G	A	NA	Gut microbiota abundance (genus Oxalobacter id.2978)	TRUE	reported	igd
4	189935314	0.207847	0.0421439	8.8e-07	14306	ebi-a-GCST90017038	rs36057338	G	T	NA	Gut microbiota abundance (genus Oxalobacter id.2978)	TRUE	reported	igd
6	38550301	-0.138078	0.0296981	3.65e-06	14306	ebi-a-GCST90017038	rs1569853	T	C	NA	Gut microbiota abundance (genus Oxalobacter id.2978)	TRUE	reported	igd
8	115560689	0.127217	0.0278855	7.13e-06	14306	ebi-a-GCST90017038	rs6993398	G	A	NA	Gut microbiota abundance (genus Oxalobacter id.2978)	TRUE	reported	igd
8	20902693	0.137691	0.0294804	3.3e-06	14306	ebi-a-GCST90017038	rs10464997	G	A	NA	Gut microbiota abundance (genus Oxalobacter id.2978)	TRUE	reported	igd
9	19682558	0.217122	0.0466317	1.42e-06	14306	ebi-a-GCST90017038	rs12002250	A	C	NA	Gut microbiota abundance (genus Oxalobacter id.2978)	TRUE	reported	igd
9	87514407	-0.117882	0.0211262	2.57e-08	14306	ebi-a-GCST90017038	rs736744	T	C	NA	Gut microbiota abundance (genus Oxalobacter id.2978)	TRUE	reported	igd
11	126582578	-0.172142	0.0394026	9.19e-06	14306	ebi-a-GCST90017038	rs3862635	C	T	NA	Gut microbiota abundance (genus Oxalobacter id.2978)	TRUE	reported	igd
12	96819204	-0.199099	0.0427327	3.74e-06	14306	ebi-a-GCST90017038	rs11108500	A	G	NA	Gut microbiota abundance (genus Oxalobacter id.2978)	TRUE	reported	igd
15	93941937	0.213114	0.047162	7.3e-06	14306	ebi-a-GCST90017038	rs111966731	T	C	NA	Gut microbiota abundance (genus Oxalobacter id.2978)	TRUE	reported	igd
20	59502888	-0.105512	0.021489	1.07e-06	14306	ebi-a-GCST90017038	rs6071435	T	A	NA	Gut microbiota abundance (genus Oxalobacter id.2978)	TRUE	reported	igd
22	37421469	-0.130992	0.0253804	2.06e-07	14306	ebi-a-GCST90017038	rs6000536	C	T	NA	Gut microbiota abundance (genus Oxalobacter id.2978)	TRUE	reported	igd
2	67852836	-0.0509823	0.0111975	5.08e-06	14306	ebi-a-GCST90016946	rs6721459	G	A	NA	Gut microbiota abundance (family Peptostreptococcaceae id.2042)	TRUE	reported	igd
3	151781175	-0.0525658	0.0112476	3.17e-06	14306	ebi-a-GCST90016946	rs1520207	T	C	NA	Gut microbiota abundance (family Peptostreptococcaceae id.2042)	TRUE	reported	igd
4	14324623	-0.0566637	0.012276	4.03e-06	14306	ebi-a-GCST90016946	rs10805326	A	G	NA	Gut microbiota abundance (family Peptostreptococcaceae id.2042)	TRUE	reported	igd
4	171180190	0.0642075	0.0126913	4.21e-07	14306	ebi-a-GCST90016946	rs4692811	C	T	NA	Gut microbiota abundance (family Peptostreptococcaceae id.2042)	TRUE	reported	igd
7	46710977	0.182411	0.0372126	1.03e-06	14306	ebi-a-GCST90016946	rs117020988	C	T	NA	Gut microbiota abundance (family Peptostreptococcaceae id.2042)	TRUE	reported	igd
7	44312824	0.124203	0.0266923	3.24e-06	14306	ebi-a-GCST90016946	rs76982728	T	C	NA	Gut microbiota abundance (family Peptostreptococcaceae id.2042)	TRUE	reported	igd
8	26726641	-0.0558506	0.011224	6.33e-07	14306	ebi-a-GCST90016946	rs2644627	C	G	NA	Gut microbiota abundance (family Peptostreptococcaceae id.2042)	TRUE	reported	igd
9	16786784	-0.252	0.0511627	7.26e-07	14306	ebi-a-GCST90016946	rs12377846	C	A	NA	Gut microbiota abundance (family Peptostreptococcaceae id.2042)	TRUE	reported	igd
10	17019559	0.0919658	0.0161331	9.8e-09	14306	ebi-a-GCST90016946	rs61841503	G	A	NA	Gut microbiota abundance (family Peptostreptococcaceae id.2042)	TRUE	reported	igd
10	14650535	0.106725	0.0245638	8.14e-06	14306	ebi-a-GCST90016946	rs77540684	T	G	NA	Gut microbiota abundance (family Peptostreptococcaceae id.2042)	TRUE	reported	igd
13	77351196	-0.0693637	0.0142907	1.71e-06	14306	ebi-a-GCST90016946	rs9573937	A	G	NA	Gut microbiota abundance (family Peptostreptococcaceae id.2042)	TRUE	reported	igd
16	89246670	-0.0573764	0.0127192	7.69e-06	14306	ebi-a-GCST90016946	rs59865771	C	T	NA	Gut microbiota abundance (family Peptostreptococcaceae id.2042)	TRUE	reported	igd
17	38216487	0.072584	0.0162321	7.9e-06	14306	ebi-a-GCST90016946	rs1467258	G	A	NA	Gut microbiota abundance (family Peptostreptococcaceae id.2042)	TRUE	reported	igd
18	65324280	0.126264	0.0268383	2.49e-06	14306	ebi-a-GCST90016946	rs75819860	T	A	NA	Gut microbiota abundance (family Peptostreptococcaceae id.2042)	TRUE	reported	igd
19	17414138	0.0571818	0.0125947	5.77e-06	14306	ebi-a-GCST90016946	rs12986312	T	G	NA	Gut microbiota abundance (family Peptostreptococcaceae id.2042)	TRUE	reported	igd
22	37976422	-0.0537078	0.011443	2.7e-06	14306	ebi-a-GCST90016946	rs59987323	C	T	NA	Gut microbiota abundance (family Peptostreptococcaceae id.2042)	TRUE	reported	igd
3	94103591	0.107024	0.0228121	3.59e-06	14306	ebi-a-GCST90017070	rs11720390	G	A	NA	Gut microbiota abundance (genus Streptococcus id.1853)	TRUE	reported	igd
3	132058723	-0.0633829	0.0136647	4.94e-06	14306	ebi-a-GCST90017070	rs6806351	T	C	NA	Gut microbiota abundance (genus Streptococcus id.1853)	TRUE	reported	igd
4	37452858	-0.0907696	0.0200344	5.48e-06	14306	ebi-a-GCST90017070	rs57646748	G	A	NA	Gut microbiota abundance (genus Streptococcus id.1853)	TRUE	reported	igd
4	53657577	-0.0921167	0.0191881	7.3e-06	14306	ebi-a-GCST90017070	rs10028567	C	T	NA	Gut microbiota abundance (genus Streptococcus id.1853)	TRUE	reported	igd
5	169689604	0.0792781	0.0173697	4.37e-06	14306	ebi-a-GCST90017070	rs395407	C	G	NA	Gut microbiota abundance (genus Streptococcus id.1853)	TRUE	reported	igd
7	46774896	-0.0695345	0.0143671	1.29e-06	14306	ebi-a-GCST90017070	rs11764382	A	G	NA	Gut microbiota abundance (genus Streptococcus id.1853)	TRUE	reported	igd
8	10199548	-0.0793955	0.0170628	3.04e-06	14306	ebi-a-GCST90017070	rs17708276	A	G	NA	Gut microbiota abundance (genus Streptococcus id.1853)	TRUE	reported	igd
9	93556174	-0.0517935	0.0111324	3.31e-06	14306	ebi-a-GCST90017070	rs10448310	A	G	NA	Gut microbiota abundance (genus Streptococcus id.1853)	TRUE	reported	igd
10	8102404	0.0931048	0.0207949	6.51e-06	14306	ebi-a-GCST90017070	rs71481756	T	G	NA	Gut microbiota abundance (genus Streptococcus id.1853)	TRUE	reported	igd
10	28588269	0.102891	0.0217362	2.72e-06	14306	ebi-a-GCST90017070	rs7916711	A	G	NA	Gut microbiota abundance (genus Streptococcus id.1853)	TRUE	reported	igd
11	131649446	-0.059639	0.0128148	2.44e-06	14306	ebi-a-GCST90017070	rs1918540	A	G	NA	Gut microbiota abundance (genus Streptococcus id.1853)	TRUE	reported	igd
12	100584014	-0.137519	0.0227398	2.58e-09	14306	ebi-a-GCST90017070	rs11110281	T	C	NA	Gut microbiota abundance (genus Streptococcus id.1853)	TRUE	reported	igd
14	97526750	-0.0816836	0.0185851	9.75e-06	14306	ebi-a-GCST90017070	rs2370083	G	T	NA	Gut microbiota abundance (genus Streptococcus id.1853)	TRUE	reported	igd
15	41663393	0.0959942	0.0193213	1.03e-06	14306	ebi-a-GCST90017070	rs72739637	A	G	NA	Gut microbiota abundance (genus Streptococcus id.1853)	TRUE	reported	igd
16	73391982	-0.0827344	0.0180035	5.82e-06	14306	ebi-a-GCST90017070	rs6563952	C	G	NA	Gut microbiota abundance (genus Streptococcus id.1853)	TRUE	reported	igd
17	61298020	-0.0515109	0.0112068	3.78e-06	14306	ebi-a-GCST90017070	rs4968759	A	G	NA	Gut microbiota abundance (genus Streptococcus id.1853)	TRUE	reported	igd
17	80576624	-0.0709483	0.0155275	4.18e-06	14306	ebi-a-GCST90017070	rs9903102	C	A	NA	Gut microbiota abundance (genus Streptococcus id.1853)	TRUE	reported	igd
1	4210455	0.0727361	0.0161662	6.31e-06	14306	ebi-a-GCST90016984	rs9426473	A	G	NA	Gut microbiota abundance (genus Coprococcus2 id.11302)	TRUE	reported	igd
1	112139008	-0.0804405	0.0164216	1.19e-06	14306	ebi-a-GCST90016984	rs6677933	C	T	NA	Gut microbiota abundance (genus Coprococcus2 id.11302)	TRUE	reported	igd
1	223688236	-0.0955381	0.0215724	6.68e-06	14306	ebi-a-GCST90016984	rs61823518	A	C	NA	Gut microbiota abundance (genus Coprococcus2 id.11302)	TRUE	reported	igd
3	180544880	0.0736486	0.0164921	9.95e-06	14306	ebi-a-GCST90016984	rs12634070	T	C	NA	Gut microbiota abundance (genus Coprococcus2 id.11302)	TRUE	reported	igd
4	131125786	-0.0649382	0.013919	2.27e-06	14306	ebi-a-GCST90016984	rs72680320	T	C	NA	Gut microbiota abundance (genus Coprococcus2 id.11302)	TRUE	reported	igd
5	34794789	0.0594312	0.0135375	7.65e-06	14306	ebi-a-GCST90016984	rs10070053	A	G	NA	Gut microbiota abundance (genus Coprococcus2 id.11302)	TRUE	reported	igd
9	25554068	0.0754415	0.0164619	4.72e-06	14306	ebi-a-GCST90016984	rs2482516	C	T	NA	Gut microbiota abundance (genus Coprococcus2 id.11302)	TRUE	reported	igd
10	129715759	-0.066536	0.0147661	8.26e-06	14306	ebi-a-GCST90016984	rs35890118	A	G	NA	Gut microbiota abundance (genus Coprococcus2 id.11302)	TRUE	reported	igd
14	86833255	0.0665288	0.0138558	1.58e-06	14306	ebi-a-GCST90016984	rs1958519	T	A	NA	Gut microbiota abundance (genus Coprococcus2 id.11302)	TRUE	reported	igd
20	49266770	0.117085	0.0233995	9.38e-07	14306	ebi-a-GCST90016984	rs59936925	A	T	NA	Gut microbiota abundance (genus Coprococcus2 id.11302)	TRUE	reported	igd
1	178945043	-0.0703062	0.0153954	5.5e-06	14306	ebi-a-GCST90017088	rs6656807	G	A	NA	Gut microbiota abundance (genus Veillonella id.2198)	TRUE	reported	igd
3	125544032	-0.0761385	0.0164228	3.12e-06	14306	ebi-a-GCST90017088	rs7645873	T	A	NA	Gut microbiota abundance (genus Veillonella id.2198)	TRUE	reported	igd
5	119914285	-0.0762216	0.0163499	3.65e-06	14306	ebi-a-GCST90017088	rs62376424	C	T	NA	Gut microbiota abundance (genus Veillonella id.2198)	TRUE	reported	igd
8	13253770	-0.0793499	0.0164818	1.78e-06	14306	ebi-a-GCST90017088	rs12679709	C	G	NA	Gut microbiota abundance (genus Veillonella id.2198)	TRUE	reported	igd
9	89306305	-0.0783421	0.0174393	9.75e-06	14306	ebi-a-GCST90017088	rs11141494	G	A	NA	Gut microbiota abundance (genus Veillonella id.2198)	TRUE	reported	igd
11	2956783	0.107329	0.0237633	5.51e-06	14306	ebi-a-GCST90017088	rs55807413	A	G	NA	Gut microbiota abundance (genus Veillonella id.2198)	TRUE	reported	igd
11	44302154	0.0720698	0.0155153	3.42e-06	14306	ebi-a-GCST90017088	rs2013594	C	T	NA	Gut microbiota abundance (genus Veillonella id.2198)	TRUE	reported	igd
12	129984555	0.0744538	0.0165214	7.13e-06	14306	ebi-a-GCST90017088	rs11614532	G	C	NA	Gut microbiota abundance (genus Veillonella id.2198)	TRUE	reported	igd
14	106939916	-0.135391	0.030352	7.4e-06	14306	ebi-a-GCST90017088	rs7359080	C	A	NA	Gut microbiota abundance (genus Veillonella id.2198)	TRUE	reported	igd
21	30010673	-0.0768966	0.0163908	2.98e-06	14306	ebi-a-GCST90017088	rs1882878	A	G	NA	Gut microbiota abundance (genus Veillonella id.2198)	TRUE	reported	igd
22	45604800	-0.0688571	0.0149769	4.66e-06	14306	ebi-a-GCST90017088	rs742016	A	G	NA	Gut microbiota abundance (genus Veillonella id.2198)	TRUE	reported	igd
1	83252771	0.110967	0.0250498	8.85e-06	14306	ebi-a-GCST90016980	rs11586026	A	T	NA	Gut microbiota abundance (genus Clostridium sensustricto1 id.1873)	TRUE	reported	igd
1	3041519	0.058139	0.0124492	2.77e-06	14306	ebi-a-GCST90016980	rs2817172	C	T	NA	Gut microbiota abundance (genus Clostridium sensustricto1 id.1873)	TRUE	reported	igd
1	155676492	-0.139061	0.0334454	7.76e-06	14306	ebi-a-GCST90016980	rs11264403	G	A	NA	Gut microbiota abundance (genus Clostridium sensustricto1 id.1873)	TRUE	reported	igd
3	111482845	-0.0616879	0.0137581	7.49e-06	14306	ebi-a-GCST90016980	rs12490337	C	G	NA	Gut microbiota abundance (genus Clostridium sensustricto1 id.1873)	TRUE	reported	igd
5	84997131	-0.22736	0.0492575	4.32e-06	14306	ebi-a-GCST90016980	rs115807074	A	G	NA	Gut microbiota abundance (genus Clostridium sensustricto1 id.1873)	TRUE	reported	igd
6	165722832	-0.0783246	0.0169209	2.05e-06	14306	ebi-a-GCST90016980	rs550843	T	C	NA	Gut microbiota abundance (genus Clostridium sensustricto1 id.1873)	TRUE	reported	igd
9	136710881	0.0810718	0.0180121	4.82e-06	14306	ebi-a-GCST90016980	rs12341505	G	A	NA	Gut microbiota abundance (genus Clostridium sensustricto1 id.1873)	TRUE	reported	igd
10	43270264	-0.184315	0.0392204	2.72e-06	14306	ebi-a-GCST90016980	rs2795528	G	A	NA	Gut microbiota abundance (genus Clostridium sensustricto1 id.1873)	TRUE	reported	igd
12	43485015	0.110021	0.0246032	4.58e-06	14306	ebi-a-GCST90016980	rs116847295	C	T	NA	Gut microbiota abundance (genus Clostridium sensustricto1 id.1873)	TRUE	reported	igd
1	203308383	-0.0705516	0.0150849	5.68e-06	14306	ebi-a-GCST90016915	rs16851319	G	C	NA	Gut microbiota abundance (class Deltaproteobacteria id.3087)	TRUE	reported	igd
1	203991605	-0.110335	0.0253336	3.14e-06	14306	ebi-a-GCST90016915	rs2692012	G	A	NA	Gut microbiota abundance (class Deltaproteobacteria id.3087)	TRUE	reported	igd
2	233929283	-0.0523484	0.011566	7.5e-06	14306	ebi-a-GCST90016915	rs3935584	C	T	NA	Gut microbiota abundance (class Deltaproteobacteria id.3087)	TRUE	reported	igd
8	57867671	-0.0779693	0.0170738	7.31e-06	14306	ebi-a-GCST90016915	rs55744759	A	G	NA	Gut microbiota abundance (class Deltaproteobacteria id.3087)	TRUE	reported	igd
9	15269705	0.206594	0.0456908	4.63e-06	14306	ebi-a-GCST90016915	rs112381107	C	T	NA	Gut microbiota abundance (class Deltaproteobacteria id.3087)	TRUE	reported	igd
9	81834426	-0.0735881	0.0154246	1.6e-06	14306	ebi-a-GCST90016915	rs17791387	A	G	NA	Gut microbiota abundance (class Deltaproteobacteria id.3087)	TRUE	reported	igd
10	11855599	0.0544219	0.0117397	3.94e-06	14306	ebi-a-GCST90016915	rs11599763	C	T	NA	Gut microbiota abundance (class Deltaproteobacteria id.3087)	TRUE	reported	igd
11	10658735	0.055176	0.0121602	9.65e-06	14306	ebi-a-GCST90016915	rs1035691	G	A	NA	Gut microbiota abundance (class Deltaproteobacteria id.3087)	TRUE	reported	igd
15	96161065	-0.0585411	0.0129358	4.85e-06	14306	ebi-a-GCST90016915	rs62020470	A	G	NA	Gut microbiota abundance (class Deltaproteobacteria id.3087)	TRUE	reported	igd
16	71541641	-0.0538457	0.0117718	5.02e-06	14306	ebi-a-GCST90016915	rs9928243	C	A	NA	Gut microbiota abundance (class Deltaproteobacteria id.3087)	TRUE	reported	igd
17	2856662	-0.0936514	0.02012	3.59e-06	14306	ebi-a-GCST90016915	rs4506934	C	T	NA	Gut microbiota abundance (class Deltaproteobacteria id.3087)	TRUE	reported	igd
18	69312914	-0.0710762	0.015953	5.69e-06	14306	ebi-a-GCST90016915	rs17084793	G	A	NA	Gut microbiota abundance (class Deltaproteobacteria id.3087)	TRUE	reported	igd
20	33694801	0.0825716	0.0165958	3.4e-07	14306	ebi-a-GCST90016915	rs6058181	C	T	NA	Gut microbiota abundance (class Deltaproteobacteria id.3087)	TRUE	reported	igd
21	45064961	0.0561722	0.0124124	5.45e-06	14306	ebi-a-GCST90016915	rs2838334	G	A	NA	Gut microbiota abundance (class Deltaproteobacteria id.3087)	TRUE	reported	igd
1	97457427	-0.0497374	0.0111376	8.03e-06	14306	ebi-a-GCST90017099	rs290833	T	G	NA	Gut microbiota abundance (order Erysipelotrichales id.2148)	TRUE	reported	igd
1	64139196	-0.0475363	0.0106939	9.53e-06	14306	ebi-a-GCST90017099	rs1884466	C	T	NA	Gut microbiota abundance (order Erysipelotrichales id.2148)	TRUE	reported	igd
3	195793712	-0.0524152	0.0106784	8.95e-07	14306	ebi-a-GCST90017099	rs2300774	A	G	NA	Gut microbiota abundance (order Erysipelotrichales id.2148)	TRUE	reported	igd
5	3002546	-0.0492438	0.010887	6.15e-06	14306	ebi-a-GCST90017099	rs1074800	G	A	NA	Gut microbiota abundance (order Erysipelotrichales id.2148)	TRUE	reported	igd
8	38803551	0.0681159	0.0127883	1.12e-07	14306	ebi-a-GCST90017099	rs62504403	C	T	NA	Gut microbiota abundance (order Erysipelotrichales id.2148)	TRUE	reported	igd
8	2954952	0.0839071	0.0199131	9.28e-06	14306	ebi-a-GCST90017099	rs7826267	G	T	NA	Gut microbiota abundance (order Erysipelotrichales id.2148)	TRUE	reported	igd
10	133897233	-0.0552212	0.0116074	2.33e-06	14306	ebi-a-GCST90017099	rs10781552	C	T	NA	Gut microbiota abundance (order Erysipelotrichales id.2148)	TRUE	reported	igd
13	40385457	0.10305	0.0224648	2.79e-06	14306	ebi-a-GCST90017099	rs17530232	A	G	NA	Gut microbiota abundance (order Erysipelotrichales id.2148)	TRUE	reported	igd
14	80357610	0.0724145	0.0164471	5.4e-06	14306	ebi-a-GCST90017099	rs56970041	T	G	NA	Gut microbiota abundance (order Erysipelotrichales id.2148)	TRUE	reported	igd
14	56156504	0.0538798	0.0116888	4.08e-06	14306	ebi-a-GCST90017099	rs8003149	C	T	NA	Gut microbiota abundance (order Erysipelotrichales id.2148)	TRUE	reported	igd
14	48997206	0.0608929	0.0133764	4.23e-06	14306	ebi-a-GCST90017099	rs4078432	T	C	NA	Gut microbiota abundance (order Erysipelotrichales id.2148)	TRUE	reported	igd
17	70327224	-0.0806041	0.0167641	1.85e-06	14306	ebi-a-GCST90017099	rs35161940	T	C	NA	Gut microbiota abundance (order Erysipelotrichales id.2148)	TRUE	reported	igd
18	5830507	-0.0945759	0.0194091	9.12e-07	14306	ebi-a-GCST90017099	rs7234058	T	C	NA	Gut microbiota abundance (order Erysipelotrichales id.2148)	TRUE	reported	igd
1	109965986	0.0681052	0.0149061	4.23e-06	14306	ebi-a-GCST90016921	rs3768491	G	A	NA	Gut microbiota abundance (class Mollicutes id.3920)	TRUE	reported	igd
1	61850864	-0.101147	0.0230978	3.65e-06	14306	ebi-a-GCST90016921	rs12566890	T	G	NA	Gut microbiota abundance (class Mollicutes id.3920)	TRUE	reported	igd
2	157532549	0.074438	0.0153389	9.57e-07	14306	ebi-a-GCST90016921	rs11890098	A	G	NA	Gut microbiota abundance (class Mollicutes id.3920)	TRUE	reported	igd
7	79490250	0.0944239	0.0211806	8.39e-06	14306	ebi-a-GCST90016921	rs2464826	A	C	NA	Gut microbiota abundance (class Mollicutes id.3920)	TRUE	reported	igd
8	59440824	0.0769142	0.0153953	1.09e-06	14306	ebi-a-GCST90016921	rs10108398	G	A	NA	Gut microbiota abundance (class Mollicutes id.3920)	TRUE	reported	igd
11	47103877	-0.0841852	0.0178119	3.26e-06	14306	ebi-a-GCST90016921	rs72901605	T	C	NA	Gut microbiota abundance (class Mollicutes id.3920)	TRUE	reported	igd
11	108439087	-0.108283	0.0237289	5.88e-06	14306	ebi-a-GCST90016921	rs78169027	A	G	NA	Gut microbiota abundance (class Mollicutes id.3920)	TRUE	reported	igd
13	73170489	0.0819606	0.0181628	7.27e-06	14306	ebi-a-GCST90016921	rs4885016	C	T	NA	Gut microbiota abundance (class Mollicutes id.3920)	TRUE	reported	igd
14	46519718	0.221639	0.0462918	1.56e-06	14306	ebi-a-GCST90016921	rs74603314	T	C	NA	Gut microbiota abundance (class Mollicutes id.3920)	TRUE	reported	igd
14	97159674	0.06099	0.0135623	6.61e-06	14306	ebi-a-GCST90016921	rs17214486	C	A	NA	Gut microbiota abundance (class Mollicutes id.3920)	TRUE	reported	igd
15	95309676	0.0820873	0.0188312	8.07e-06	14306	ebi-a-GCST90016921	rs28537087	G	A	NA	Gut microbiota abundance (class Mollicutes id.3920)	TRUE	reported	igd
20	16259524	-0.114937	0.0248606	4.55e-06	14306	ebi-a-GCST90016921	rs6043847	T	C	NA	Gut microbiota abundance (class Mollicutes id.3920)	TRUE	reported	igd
1	195064019	-0.0893273	0.0198333	5.8e-06	14306	ebi-a-GCST90017002	rs12129908	A	C	NA	Gut microbiota abundance (genus Eubacterium oxidoreducens group id.11339)	TRUE	reported	igd
4	37526679	0.0923559	0.0195439	2.39e-06	14306	ebi-a-GCST90017002	rs2973294	G	T	NA	Gut microbiota abundance (genus Eubacterium oxidoreducens group id.11339)	TRUE	reported	igd
4	187905399	-0.0906104	0.0200612	7.32e-06	14306	ebi-a-GCST90017002	rs1425962	C	G	NA	Gut microbiota abundance (genus Eubacterium oxidoreducens group id.11339)	TRUE	reported	igd
5	106882394	-0.0932766	0.0195294	1.65e-06	14306	ebi-a-GCST90017002	rs440215	T	C	NA	Gut microbiota abundance (genus Eubacterium oxidoreducens group id.11339)	TRUE	reported	igd
12	94515340	0.14098	0.0295029	2.63e-06	14306	ebi-a-GCST90017002	rs12423772	G	T	NA	Gut microbiota abundance (genus Eubacterium oxidoreducens group id.11339)	TRUE	reported	igd
16	86480355	0.216145	0.045992	2.51e-06	14306	ebi-a-GCST90017002	rs34561138	G	A	NA	Gut microbiota abundance (genus Eubacterium oxidoreducens group id.11339)	TRUE	reported	igd
2	20054971	0.0583322	0.0130729	7.85e-06	14306	ebi-a-GCST90017018	rs893394	G	A	NA	Gut microbiota abundance (genus Intestinibacter id.11345)	TRUE	reported	igd
3	70657785	0.0662258	0.0149877	9.26e-06	14306	ebi-a-GCST90017018	rs68093214	C	T	NA	Gut microbiota abundance (genus Intestinibacter id.11345)	TRUE	reported	igd
4	179361262	-0.0608559	0.0132145	4.26e-06	14306	ebi-a-GCST90017018	rs2702387	G	A	NA	Gut microbiota abundance (genus Intestinibacter id.11345)	TRUE	reported	igd
4	14324623	-0.0775151	0.0139665	3.55e-08	14306	ebi-a-GCST90017018	rs10805326	A	G	NA	Gut microbiota abundance (genus Intestinibacter id.11345)	TRUE	reported	igd
5	159686256	0.0890455	0.0193905	3.06e-06	14306	ebi-a-GCST90017018	rs6875660	C	T	NA	Gut microbiota abundance (genus Intestinibacter id.11345)	TRUE	reported	igd
5	148846426	0.0628342	0.0136652	5.64e-06	14306	ebi-a-GCST90017018	rs447950	A	G	NA	Gut microbiota abundance (genus Intestinibacter id.11345)	TRUE	reported	igd
6	10303945	0.099082	0.0221625	6.26e-06	14306	ebi-a-GCST90017018	rs9348442	C	T	NA	Gut microbiota abundance (genus Intestinibacter id.11345)	TRUE	reported	igd
6	170918194	0.151096	0.0351476	6.84e-06	14306	ebi-a-GCST90017018	rs62430350	T	C	NA	Gut microbiota abundance (genus Intestinibacter id.11345)	TRUE	reported	igd
9	21502923	-0.112189	0.0235439	1.8e-06	14306	ebi-a-GCST90017018	rs16938435	T	C	NA	Gut microbiota abundance (genus Intestinibacter id.11345)	TRUE	reported	igd
11	127703160	0.0575295	0.0128416	6.79e-06	14306	ebi-a-GCST90017018	rs2098844	T	C	NA	Gut microbiota abundance (genus Intestinibacter id.11345)	TRUE	reported	igd
11	125663184	0.142681	0.0297116	1.82e-06	14306	ebi-a-GCST90017018	rs478972	C	T	NA	Gut microbiota abundance (genus Intestinibacter id.11345)	TRUE	reported	igd
12	97928437	-0.0624272	0.0138539	5.49e-06	14306	ebi-a-GCST90017018	rs11109097	T	C	NA	Gut microbiota abundance (genus Intestinibacter id.11345)	TRUE	reported	igd
15	92446683	-0.0810346	0.0154397	1.64e-07	14306	ebi-a-GCST90017018	rs4327025	G	A	NA	Gut microbiota abundance (genus Intestinibacter id.11345)	TRUE	reported	igd
16	5993076	-0.151829	0.0324471	2.67e-06	14306	ebi-a-GCST90017018	rs118030283	G	A	NA	Gut microbiota abundance (genus Intestinibacter id.11345)	TRUE	reported	igd
20	61325223	0.0924508	0.0204658	6.68e-06	14306	ebi-a-GCST90017018	rs6062862	A	G	NA	Gut microbiota abundance (genus Intestinibacter id.11345)	TRUE	reported	igd
2	102126220	0.084254	0.0196297	1e-05	14306	ebi-a-GCST90017095	rs290772	G	A	NA	Gut microbiota abundance (order Clostridiales id.1863)	TRUE	reported	igd
2	231676041	0.0795424	0.0182427	9.6e-06	14306	ebi-a-GCST90017095	rs10209007	G	C	NA	Gut microbiota abundance (order Clostridiales id.1863)	TRUE	reported	igd
3	12870886	0.0547729	0.0124169	9.63e-06	14306	ebi-a-GCST90017095	rs6442336	T	C	NA	Gut microbiota abundance (order Clostridiales id.1863)	TRUE	reported	igd
3	131371980	0.0699806	0.0156318	8.18e-06	14306	ebi-a-GCST90017095	rs76767978	G	A	NA	Gut microbiota abundance (order Clostridiales id.1863)	TRUE	reported	igd
4	161507301	-0.0741858	0.0150814	9.06e-07	14306	ebi-a-GCST90017095	rs6814436	C	T	NA	Gut microbiota abundance (order Clostridiales id.1863)	TRUE	reported	igd
4	152131744	-0.104089	0.0210883	3.72e-07	14306	ebi-a-GCST90017095	rs6815608	C	T	NA	Gut microbiota abundance (order Clostridiales id.1863)	TRUE	reported	igd
4	7420184	0.0527441	0.011818	9.37e-06	14306	ebi-a-GCST90017095	rs13105690	C	T	NA	Gut microbiota abundance (order Clostridiales id.1863)	TRUE	reported	igd
5	35770550	0.0865333	0.0190392	8.42e-06	14306	ebi-a-GCST90017095	rs72738886	T	C	NA	Gut microbiota abundance (order Clostridiales id.1863)	TRUE	reported	igd
5	149077788	-0.0510953	0.0109569	3.52e-06	14306	ebi-a-GCST90017095	rs13179700	C	T	NA	Gut microbiota abundance (order Clostridiales id.1863)	TRUE	reported	igd
5	105060362	-0.0543676	0.012734	9.92e-06	14306	ebi-a-GCST90017095	rs1842454	G	A	NA	Gut microbiota abundance (order Clostridiales id.1863)	TRUE	reported	igd
6	163743050	0.0522397	0.0116116	7.09e-06	14306	ebi-a-GCST90017095	rs6934062	G	C	NA	Gut microbiota abundance (order Clostridiales id.1863)	TRUE	reported	igd
6	12397187	0.094122	0.0225117	8.58e-06	14306	ebi-a-GCST90017095	rs76860606	C	G	NA	Gut microbiota abundance (order Clostridiales id.1863)	TRUE	reported	igd
12	5942519	-0.0523003	0.0113859	3.81e-06	14306	ebi-a-GCST90017095	rs10774377	G	A	NA	Gut microbiota abundance (order Clostridiales id.1863)	TRUE	reported	igd
14	52494072	-0.0726191	0.0153105	4.17e-06	14306	ebi-a-GCST90017095	rs2273429	A	G	NA	Gut microbiota abundance (order Clostridiales id.1863)	TRUE	reported	igd
18	48792829	-0.0580246	0.0120558	1.39e-06	14306	ebi-a-GCST90017095	rs72915163	T	C	NA	Gut microbiota abundance (order Clostridiales id.1863)	TRUE	reported	igd
20	50803760	-0.0965346	0.0212006	8.84e-06	14306	ebi-a-GCST90017095	rs7269302	A	T	NA	Gut microbiota abundance (order Clostridiales id.1863)	TRUE	reported	igd
21	40703251	0.0639383	0.0127404	4.07e-07	14306	ebi-a-GCST90017095	rs112334273	G	A	NA	Gut microbiota abundance (order Clostridiales id.1863)	TRUE	reported	igd
21	18567802	-0.255441	0.0508788	8.95e-07	14306	ebi-a-GCST90017095	rs992074	T	C	NA	Gut microbiota abundance (order Clostridiales id.1863)	TRUE	reported	igd
6	129224488	0.106544	0.0200323	1.47e-07	14306	ebi-a-GCST90017013	rs12191680	C	G	NA	Gut microbiota abundance (genus Haemophilus id.3698)	TRUE	reported	igd
6	8350917	0.0723095	0.0148799	1.42e-06	14306	ebi-a-GCST90017013	rs9328464	T	C	NA	Gut microbiota abundance (genus Haemophilus id.3698)	TRUE	reported	igd
6	55448491	-0.093521	0.0172649	7.12e-08	14306	ebi-a-GCST90017013	rs9382510	C	T	NA	Gut microbiota abundance (genus Haemophilus id.3698)	TRUE	reported	igd
7	24360361	-0.108393	0.0247052	7.23e-06	14306	ebi-a-GCST90017013	rs56310940	G	C	NA	Gut microbiota abundance (genus Haemophilus id.3698)	TRUE	reported	igd
9	78752170	-0.0948915	0.0203221	4.32e-06	14306	ebi-a-GCST90017013	rs10781340	A	G	NA	Gut microbiota abundance (genus Haemophilus id.3698)	TRUE	reported	igd
9	105650242	-0.246256	0.0503924	1.67e-06	14306	ebi-a-GCST90017013	rs78909003	T	C	NA	Gut microbiota abundance (genus Haemophilus id.3698)	TRUE	reported	igd
10	94306385	0.244638	0.0505504	1.83e-06	14306	ebi-a-GCST90017013	rs76022354	C	T	NA	Gut microbiota abundance (genus Haemophilus id.3698)	TRUE	reported	igd
11	9951672	-0.0677384	0.0151463	7.37e-06	14306	ebi-a-GCST90017013	rs10840326	C	G	NA	Gut microbiota abundance (genus Haemophilus id.3698)	TRUE	reported	igd
12	115493337	0.128249	0.0268779	2.01e-06	14306	ebi-a-GCST90017013	rs35509	G	A	NA	Gut microbiota abundance (genus Haemophilus id.3698)	TRUE	reported	igd
13	85114550	0.0749201	0.016711	9.62e-06	14306	ebi-a-GCST90017013	rs12876183	T	A	NA	Gut microbiota abundance (genus Haemophilus id.3698)	TRUE	reported	igd
13	36104947	-0.0736375	0.0155227	2.18e-06	14306	ebi-a-GCST90017013	rs9574096	A	T	NA	Gut microbiota abundance (genus Haemophilus id.3698)	TRUE	reported	igd
16	48742489	-0.124265	0.026016	1.27e-06	14306	ebi-a-GCST90017013	rs111582866	G	A	NA	Gut microbiota abundance (genus Haemophilus id.3698)	TRUE	reported	igd
17	64535013	-0.192957	0.0416755	2.14e-06	14306	ebi-a-GCST90017013	rs9895850	T	C	NA	Gut microbiota abundance (genus Haemophilus id.3698)	TRUE	reported	igd
22	26891808	0.0705861	0.0151388	3.48e-06	14306	ebi-a-GCST90017013	rs4822728	T	C	NA	Gut microbiota abundance (genus Haemophilus id.3698)	TRUE	reported	igd
1	116887742	0.200758	0.0442121	6.18e-06	14306	ebi-a-GCST90017031	rs6674304	C	T	NA	Gut microbiota abundance (genus Lactococcus id.1851)	TRUE	reported	igd
2	54114864	-0.199221	0.0430969	1.4e-06	14306	ebi-a-GCST90017031	rs2293361	C	T	NA	Gut microbiota abundance (genus Lactococcus id.1851)	TRUE	reported	igd
2	31266049	0.108423	0.0239978	6.61e-06	14306	ebi-a-GCST90017031	rs12621813	G	A	NA	Gut microbiota abundance (genus Lactococcus id.1851)	TRUE	reported	igd
7	14650221	0.191857	0.0424761	6.29e-06	14306	ebi-a-GCST90017031	rs17168302	G	A	NA	Gut microbiota abundance (genus Lactococcus id.1851)	TRUE	reported	igd
10	71518643	0.146426	0.0307367	2.36e-06	14306	ebi-a-GCST90017031	rs55910161	C	T	NA	Gut microbiota abundance (genus Lactococcus id.1851)	TRUE	reported	igd
12	113161438	0.114599	0.023839	2.06e-06	14306	ebi-a-GCST90017031	rs4766997	C	T	NA	Gut microbiota abundance (genus Lactococcus id.1851)	TRUE	reported	igd
13	113472525	-0.104232	0.0230786	4.45e-06	14306	ebi-a-GCST90017031	rs7992246	C	T	NA	Gut microbiota abundance (genus Lactococcus id.1851)	TRUE	reported	igd
17	2699935	0.13671	0.0274694	1.27e-06	14306	ebi-a-GCST90017031	rs123059	C	T	NA	Gut microbiota abundance (genus Lactococcus id.1851)	TRUE	reported	igd
18	64699550	0.122294	0.0228976	8.95e-08	14306	ebi-a-GCST90017031	rs34757988	G	C	NA	Gut microbiota abundance (genus Lactococcus id.1851)	TRUE	reported	igd
19	28767353	-0.118306	0.024522	1.29e-06	14306	ebi-a-GCST90017031	rs10417872	G	T	NA	Gut microbiota abundance (genus Lactococcus id.1851)	TRUE	reported	igd
22	31532568	-0.140799	0.027582	4.37e-07	14306	ebi-a-GCST90017031	rs757872	C	G	NA	Gut microbiota abundance (genus Lactococcus id.1851)	TRUE	reported	igd
2	57810406	-0.131341	0.0286292	1.52e-06	14306	ebi-a-GCST90017075	rs7561370	C	T	NA	Gut microbiota abundance (genus Tyzzerella3 id.11335)	TRUE	reported	igd
5	16388259	-0.140368	0.0274708	5.88e-07	14306	ebi-a-GCST90017075	rs17706273	T	C	NA	Gut microbiota abundance (genus Tyzzerella3 id.11335)	TRUE	reported	igd
6	5755626	-0.141081	0.0305446	4.15e-06	14306	ebi-a-GCST90017075	rs6920448	C	T	NA	Gut microbiota abundance (genus Tyzzerella3 id.11335)	TRUE	reported	igd
6	102680257	0.143869	0.031828	7.91e-06	14306	ebi-a-GCST90017075	rs1232220	T	G	NA	Gut microbiota abundance (genus Tyzzerella3 id.11335)	TRUE	reported	igd
7	82547827	-0.163819	0.0336386	1.54e-06	14306	ebi-a-GCST90017075	rs17809157	A	T	NA	Gut microbiota abundance (genus Tyzzerella3 id.11335)	TRUE	reported	igd
9	33113322	0.144156	0.0301626	1.76e-06	14306	ebi-a-GCST90017075	rs7019909	T	C	NA	Gut microbiota abundance (genus Tyzzerella3 id.11335)	TRUE	reported	igd
10	46098286	-0.216348	0.0477575	6.18e-06	14306	ebi-a-GCST90017075	rs112102233	A	G	NA	Gut microbiota abundance (genus Tyzzerella3 id.11335)	TRUE	reported	igd
11	87588698	0.12238	0.0274683	8.85e-06	14306	ebi-a-GCST90017075	rs10898797	C	T	NA	Gut microbiota abundance (genus Tyzzerella3 id.11335)	TRUE	reported	igd
12	77390329	0.159008	0.0353306	6.76e-06	14306	ebi-a-GCST90017075	rs191093	G	A	NA	Gut microbiota abundance (genus Tyzzerella3 id.11335)	TRUE	reported	igd
13	81593016	-0.207191	0.0453121	4.88e-06	14306	ebi-a-GCST90017075	rs7333521	T	C	NA	Gut microbiota abundance (genus Tyzzerella3 id.11335)	TRUE	reported	igd
13	35023691	-0.184966	0.0383029	1.71e-06	14306	ebi-a-GCST90017075	rs75091807	G	T	NA	Gut microbiota abundance (genus Tyzzerella3 id.11335)	TRUE	reported	igd
14	89595945	-0.117151	0.0250306	3.09e-06	14306	ebi-a-GCST90017075	rs4904512	T	C	NA	Gut microbiota abundance (genus Tyzzerella3 id.11335)	TRUE	reported	igd
17	3738781	-0.11435	0.0238604	1.34e-06	14306	ebi-a-GCST90017075	rs55799124	A	G	NA	Gut microbiota abundance (genus Tyzzerella3 id.11335)	TRUE	reported	igd
19	1030320	0.132164	0.022208	3.74e-09	14306	ebi-a-GCST90017075	rs67476743	T	G	NA	Gut microbiota abundance (genus Tyzzerella3 id.11335)	TRUE	reported	igd
1	76803093	0.0774322	0.0172216	6.85e-06	14306	ebi-a-GCST90017037	rs751183	C	T	NA	Gut microbiota abundance (genus Oscillospira id.2064)	TRUE	reported	igd
3	172373615	-0.08321	0.0168666	1.09e-06	14306	ebi-a-GCST90017037	rs73038677	T	A	NA	Gut microbiota abundance (genus Oscillospira id.2064)	TRUE	reported	igd
4	89483300	0.114051	0.0252838	3.37e-06	14306	ebi-a-GCST90017037	rs28889936	A	C	NA	Gut microbiota abundance (genus Oscillospira id.2064)	TRUE	reported	igd
6	18093691	-0.133016	0.0269733	1.04e-06	14306	ebi-a-GCST90017037	rs12206468	G	A	NA	Gut microbiota abundance (genus Oscillospira id.2064)	TRUE	reported	igd
6	56160483	-0.130569	0.0281674	5.63e-06	14306	ebi-a-GCST90017037	rs72866977	A	C	NA	Gut microbiota abundance (genus Oscillospira id.2064)	TRUE	reported	igd
6	170474630	0.0898456	0.0198088	6.47e-06	14306	ebi-a-GCST90017037	rs62422654	C	T	NA	Gut microbiota abundance (genus Oscillospira id.2064)	TRUE	reported	igd
14	28151415	0.0826246	0.0175252	2.27e-06	14306	ebi-a-GCST90017037	rs1954532	C	T	NA	Gut microbiota abundance (genus Oscillospira id.2064)	TRUE	reported	igd
16	89792856	0.13559	0.030678	9.31e-06	14306	ebi-a-GCST90017037	rs12925026	T	C	NA	Gut microbiota abundance (genus Oscillospira id.2064)	TRUE	reported	igd
17	14881860	0.0715392	0.0156539	5.61e-06	14306	ebi-a-GCST90017037	rs8076323	A	G	NA	Gut microbiota abundance (genus Oscillospira id.2064)	TRUE	reported	igd
1	246780557	-0.0553508	0.0123588	7.2e-06	14306	ebi-a-GCST90017006	rs4654122	G	C	NA	Gut microbiota abundance (genus Eubacterium xylanophilum group id.14375)	TRUE	reported	igd
1	22627266	0.0612633	0.0130917	3.15e-06	14306	ebi-a-GCST90017006	rs10917203	A	C	NA	Gut microbiota abundance (genus Eubacterium xylanophilum group id.14375)	TRUE	reported	igd
4	87891938	-0.114498	0.0263455	9.39e-06	14306	ebi-a-GCST90017006	rs75586835	A	G	NA	Gut microbiota abundance (genus Eubacterium xylanophilum group id.14375)	TRUE	reported	igd
7	43566344	0.0687427	0.0142728	1.82e-06	14306	ebi-a-GCST90017006	rs13239072	G	A	NA	Gut microbiota abundance (genus Eubacterium xylanophilum group id.14375)	TRUE	reported	igd
9	130498120	-0.0949051	0.0203503	3.75e-06	14306	ebi-a-GCST90017006	rs1999224	G	T	NA	Gut microbiota abundance (genus Eubacterium xylanophilum group id.14375)	TRUE	reported	igd
11	131009660	0.0877797	0.0189012	4.21e-06	14306	ebi-a-GCST90017006	rs2213117	T	G	NA	Gut microbiota abundance (genus Eubacterium xylanophilum group id.14375)	TRUE	reported	igd
14	73181783	0.0576795	0.012599	4.96e-06	14306	ebi-a-GCST90017006	rs10140184	A	C	NA	Gut microbiota abundance (genus Eubacterium xylanophilum group id.14375)	TRUE	reported	igd
16	73696771	-0.113455	0.0245762	3.33e-06	14306	ebi-a-GCST90017006	rs112176119	C	T	NA	Gut microbiota abundance (genus Eubacterium xylanophilum group id.14375)	TRUE	reported	igd
16	84790559	-0.0573202	0.0126905	6.53e-06	14306	ebi-a-GCST90017006	rs2012708	G	A	NA	Gut microbiota abundance (genus Eubacterium xylanophilum group id.14375)	TRUE	reported	igd
17	66689958	-0.0951677	0.0199969	2.41e-06	14306	ebi-a-GCST90017006	rs79582700	C	G	NA	Gut microbiota abundance (genus Eubacterium xylanophilum group id.14375)	TRUE	reported	igd
19	8255478	-0.108274	0.0238257	5.02e-06	14306	ebi-a-GCST90017006	rs12980122	C	G	NA	Gut microbiota abundance (genus Eubacterium xylanophilum group id.14375)	TRUE	reported	igd
20	57995506	-0.160597	0.0310515	2.39e-07	14306	ebi-a-GCST90017006	rs17830032	G	A	NA	Gut microbiota abundance (genus Eubacterium xylanophilum group id.14375)	TRUE	reported	igd
1	29736216	-0.123657	0.0278514	9.72e-06	14306	ebi-a-GCST90017044	rs9426434	T	C	NA	Gut microbiota abundance (genus Prevotella7 id.11182)	TRUE	reported	igd
1	3343802	-0.121281	0.0275017	9.49e-06	14306	ebi-a-GCST90017044	rs12124567	A	G	NA	Gut microbiota abundance (genus Prevotella7 id.11182)	TRUE	reported	igd
2	12101762	0.155486	0.0316057	6.22e-07	14306	ebi-a-GCST90017044	rs57404562	C	A	NA	Gut microbiota abundance (genus Prevotella7 id.11182)	TRUE	reported	igd
2	242066314	0.12085	0.0261776	4.84e-06	14306	ebi-a-GCST90017044	rs2240542	C	T	NA	Gut microbiota abundance (genus Prevotella7 id.11182)	TRUE	reported	igd
3	60474379	0.139155	0.0297055	2.87e-06	14306	ebi-a-GCST90017044	rs430270	A	C	NA	Gut microbiota abundance (genus Prevotella7 id.11182)	TRUE	reported	igd
6	91019654	0.196528	0.0442322	8.73e-06	14306	ebi-a-GCST90017044	rs12195431	T	C	NA	Gut microbiota abundance (genus Prevotella7 id.11182)	TRUE	reported	igd
10	133000320	0.114648	0.0254916	6.42e-06	14306	ebi-a-GCST90017044	rs2918132	T	C	NA	Gut microbiota abundance (genus Prevotella7 id.11182)	TRUE	reported	igd
11	39821773	-0.143982	0.031501	7.51e-06	14306	ebi-a-GCST90017044	rs79263163	A	C	NA	Gut microbiota abundance (genus Prevotella7 id.11182)	TRUE	reported	igd
11	19943115	0.146098	0.0351529	9.64e-06	14306	ebi-a-GCST90017044	rs16937247	G	C	NA	Gut microbiota abundance (genus Prevotella7 id.11182)	TRUE	reported	igd
16	47237609	0.205676	0.0468917	7.85e-06	14306	ebi-a-GCST90017044	rs118038478	A	G	NA	Gut microbiota abundance (genus Prevotella7 id.11182)	TRUE	reported	igd
18	71442664	0.133012	0.0275361	1.9e-06	14306	ebi-a-GCST90017044	rs9959718	G	A	NA	Gut microbiota abundance (genus Prevotella7 id.11182)	TRUE	reported	igd
22	24613952	-0.158213	0.0336317	2.07e-06	14306	ebi-a-GCST90017044	rs9608249	A	G	NA	Gut microbiota abundance (genus Prevotella7 id.11182)	TRUE	reported	igd
1	34529736	-0.130234	0.0292347	7.21e-06	14306	ebi-a-GCST90017001	rs9425984	T	C	NA	Gut microbiota abundance (genus Eubacterium nodatum group id.11297)	TRUE	reported	igd
1	171060821	-0.125454	0.0275303	6.84e-06	14306	ebi-a-GCST90017001	rs7880204	T	C	NA	Gut microbiota abundance (genus Eubacterium nodatum group id.11297)	TRUE	reported	igd
4	94712747	0.110081	0.0245964	7.83e-06	14306	ebi-a-GCST90017001	rs6818880	G	A	NA	Gut microbiota abundance (genus Eubacterium nodatum group id.11297)	TRUE	reported	igd
7	135052348	-0.187753	0.041969	8.37e-06	14306	ebi-a-GCST90017001	rs10458299	T	C	NA	Gut microbiota abundance (genus Eubacterium nodatum group id.11297)	TRUE	reported	igd
7	64894137	0.193496	0.0439023	8.91e-06	14306	ebi-a-GCST90017001	rs10263623	C	T	NA	Gut microbiota abundance (genus Eubacterium nodatum group id.11297)	TRUE	reported	igd
8	4954912	0.1223	0.0271331	7.17e-06	14306	ebi-a-GCST90017001	rs7827125	C	T	NA	Gut microbiota abundance (genus Eubacterium nodatum group id.11297)	TRUE	reported	igd
9	28245518	-0.185107	0.0403573	5.76e-06	14306	ebi-a-GCST90017001	rs113893692	C	T	NA	Gut microbiota abundance (genus Eubacterium nodatum group id.11297)	TRUE	reported	igd
9	96597985	0.201788	0.0413568	9.05e-07	14306	ebi-a-GCST90017001	rs77910827	C	T	NA	Gut microbiota abundance (genus Eubacterium nodatum group id.11297)	TRUE	reported	igd
10	61322015	-0.110167	0.024593	7.99e-06	14306	ebi-a-GCST90017001	rs11006576	A	G	NA	Gut microbiota abundance (genus Eubacterium nodatum group id.11297)	TRUE	reported	igd
10	9659749	0.160621	0.0341609	3.56e-06	14306	ebi-a-GCST90017001	rs61841040	G	T	NA	Gut microbiota abundance (genus Eubacterium nodatum group id.11297)	TRUE	reported	igd
14	52185888	-0.186907	0.0341475	6.6e-08	14306	ebi-a-GCST90017001	rs34297067	A	G	NA	Gut microbiota abundance (genus Eubacterium nodatum group id.11297)	TRUE	reported	igd
3	60615680	0.0788638	0.0176744	8.38e-06	14306	ebi-a-GCST90017015	rs967319	T	C	NA	Gut microbiota abundance (genus Holdemania id.2157)	TRUE	reported	igd
5	106209093	0.079488	0.0177002	7.23e-06	14306	ebi-a-GCST90017015	rs4146507	C	T	NA	Gut microbiota abundance (genus Holdemania id.2157)	TRUE	reported	igd
5	77388406	0.164556	0.0341775	1.77e-06	14306	ebi-a-GCST90017015	rs77293403	A	G	NA	Gut microbiota abundance (genus Holdemania id.2157)	TRUE	reported	igd
6	105737322	0.0926764	0.0178886	4.09e-07	14306	ebi-a-GCST90017015	rs9500080	C	T	NA	Gut microbiota abundance (genus Holdemania id.2157)	TRUE	reported	igd
7	38292857	-0.0660617	0.0149427	9.52e-06	14306	ebi-a-GCST90017015	rs12701617	A	G	NA	Gut microbiota abundance (genus Holdemania id.2157)	TRUE	reported	igd
7	63323145	-0.148594	0.0327469	7.77e-06	14306	ebi-a-GCST90017015	rs73139538	G	A	NA	Gut microbiota abundance (genus Holdemania id.2157)	TRUE	reported	igd
8	123973840	-0.128935	0.0282526	9.36e-06	14306	ebi-a-GCST90017015	rs113593397	A	G	NA	Gut microbiota abundance (genus Holdemania id.2157)	TRUE	reported	igd
10	115332413	-0.135137	0.0301894	8.6e-06	14306	ebi-a-GCST90017015	rs10885477	T	C	NA	Gut microbiota abundance (genus Holdemania id.2157)	TRUE	reported	igd
10	129908282	-0.232987	0.0519183	6.04e-06	14306	ebi-a-GCST90017015	rs80149660	C	T	NA	Gut microbiota abundance (genus Holdemania id.2157)	TRUE	reported	igd
11	18768068	0.0842919	0.0162192	2.74e-07	14306	ebi-a-GCST90017015	rs1867876	T	C	NA	Gut microbiota abundance (genus Holdemania id.2157)	TRUE	reported	igd
12	39589195	0.162139	0.0332089	2.38e-06	14306	ebi-a-GCST90017015	rs150096134	T	A	NA	Gut microbiota abundance (genus Holdemania id.2157)	TRUE	reported	igd
13	81685543	-0.13755	0.0293386	2.34e-06	14306	ebi-a-GCST90017015	rs116500994	G	T	NA	Gut microbiota abundance (genus Holdemania id.2157)	TRUE	reported	igd
13	70856516	-0.074038	0.0160494	5.97e-06	14306	ebi-a-GCST90017015	rs9529719	C	T	NA	Gut microbiota abundance (genus Holdemania id.2157)	TRUE	reported	igd
14	102553414	-0.124871	0.0270129	2.44e-06	14306	ebi-a-GCST90017015	rs41438744	C	G	NA	Gut microbiota abundance (genus Holdemania id.2157)	TRUE	reported	igd
15	93110222	0.120677	0.0265781	3.71e-06	14306	ebi-a-GCST90017015	rs111745969	A	G	NA	Gut microbiota abundance (genus Holdemania id.2157)	TRUE	reported	igd
17	26789271	-0.0665238	0.0149837	6.67e-06	14306	ebi-a-GCST90017015	rs11080063	G	A	NA	Gut microbiota abundance (genus Holdemania id.2157)	TRUE	reported	igd
17	76443497	0.128671	0.0282795	5.89e-06	14306	ebi-a-GCST90017015	rs55888180	C	G	NA	Gut microbiota abundance (genus Holdemania id.2157)	TRUE	reported	igd
20	3839754	0.0910829	0.0178561	5.17e-07	14306	ebi-a-GCST90017015	rs6133067	T	C	NA	Gut microbiota abundance (genus Holdemania id.2157)	TRUE	reported	igd
3	172950553	0.0572304	0.0127279	7.37e-06	14306	ebi-a-GCST90017023	rs2861203	G	A	NA	Gut microbiota abundance (genus Lachnospiraceae ND3007 group id.11317)	TRUE	reported	igd
4	7678735	-0.0636978	0.0142041	4.48e-06	14306	ebi-a-GCST90017023	rs13110238	C	G	NA	Gut microbiota abundance (genus Lachnospiraceae ND3007 group id.11317)	TRUE	reported	igd
10	14137663	-0.0647067	0.014797	8.72e-06	14306	ebi-a-GCST90017023	rs72776675	T	C	NA	Gut microbiota abundance (genus Lachnospiraceae ND3007 group id.11317)	TRUE	reported	igd
16	1100633	-0.0561864	0.0115984	1.25e-06	14306	ebi-a-GCST90017023	rs9932954	A	G	NA	Gut microbiota abundance (genus Lachnospiraceae ND3007 group id.11317)	TRUE	reported	igd
1	111161677	0.083936	0.0167936	5.5e-07	14306	ebi-a-GCST90016948	rs3860225	A	G	NA	Gut microbiota abundance (family Prevotellaceae id.960)	TRUE	reported	igd
1	210681370	-0.0751986	0.0147265	5.54e-07	14306	ebi-a-GCST90016948	rs12118202	T	C	NA	Gut microbiota abundance (family Prevotellaceae id.960)	TRUE	reported	igd
1	99470269	0.0589878	0.0132268	8.97e-06	14306	ebi-a-GCST90016948	rs12057990	C	T	NA	Gut microbiota abundance (family Prevotellaceae id.960)	TRUE	reported	igd
2	118910912	-0.0604992	0.0118027	3.02e-07	14306	ebi-a-GCST90016948	rs4493272	T	C	NA	Gut microbiota abundance (family Prevotellaceae id.960)	TRUE	reported	igd
3	4864877	-0.0679529	0.0145407	2.77e-06	14306	ebi-a-GCST90016948	rs4685827	T	C	NA	Gut microbiota abundance (family Prevotellaceae id.960)	TRUE	reported	igd
3	32408916	0.0554249	0.0123265	8.44e-06	14306	ebi-a-GCST90016948	rs2278540	G	A	NA	Gut microbiota abundance (family Prevotellaceae id.960)	TRUE	reported	igd
3	170126707	0.084515	0.0179163	2.08e-06	14306	ebi-a-GCST90016948	rs148376875	T	G	NA	Gut microbiota abundance (family Prevotellaceae id.960)	TRUE	reported	igd
3	71801830	-0.0539768	0.0119687	7.39e-06	14306	ebi-a-GCST90016948	rs13069367	A	C	NA	Gut microbiota abundance (family Prevotellaceae id.960)	TRUE	reported	igd
5	180283881	-0.0805894	0.0178291	7.4e-06	14306	ebi-a-GCST90016948	rs34660375	A	G	NA	Gut microbiota abundance (family Prevotellaceae id.960)	TRUE	reported	igd
8	23714609	-0.0564199	0.0124655	8.61e-06	14306	ebi-a-GCST90016948	rs3758087	C	T	NA	Gut microbiota abundance (family Prevotellaceae id.960)	TRUE	reported	igd
11	119712522	-0.1567	0.0347882	5.6e-06	14306	ebi-a-GCST90016948	rs34071565	T	A	NA	Gut microbiota abundance (family Prevotellaceae id.960)	TRUE	reported	igd
12	21404832	-0.0601448	0.0135454	7.59e-06	14306	ebi-a-GCST90016948	rs7975087	C	A	NA	Gut microbiota abundance (family Prevotellaceae id.960)	TRUE	reported	igd
13	105075823	0.0592681	0.0127329	2.59e-06	14306	ebi-a-GCST90016948	rs9586501	G	A	NA	Gut microbiota abundance (family Prevotellaceae id.960)	TRUE	reported	igd
14	78643095	0.0701212	0.0158326	8.61e-06	14306	ebi-a-GCST90016948	rs10131942	C	G	NA	Gut microbiota abundance (family Prevotellaceae id.960)	TRUE	reported	igd
14	33706908	0.229046	0.0483124	9.3e-07	14306	ebi-a-GCST90016948	rs912860	A	G	NA	Gut microbiota abundance (family Prevotellaceae id.960)	TRUE	reported	igd
18	63018983	-0.0914807	0.0173611	1.06e-07	14306	ebi-a-GCST90016948	rs9958960	G	A	NA	Gut microbiota abundance (family Prevotellaceae id.960)	TRUE	reported	igd
19	17460999	0.0740876	0.0161926	5.57e-06	14306	ebi-a-GCST90016948	rs7252711	G	A	NA	Gut microbiota abundance (family Prevotellaceae id.960)	TRUE	reported	igd
20	9771109	-0.0569105	0.0117486	1.3e-06	14306	ebi-a-GCST90016948	rs2206482	T	G	NA	Gut microbiota abundance (family Prevotellaceae id.960)	TRUE	reported	igd
1	54578401	-0.0520656	0.0109082	1.78e-06	14306	ebi-a-GCST90017024	rs954878	A	G	NA	Gut microbiota abundance (genus Lachnospiraceae NK4A136 group id.11319)	TRUE	reported	igd
3	55181375	-0.0492283	0.0109388	7.05e-06	14306	ebi-a-GCST90017024	rs4955932	T	C	NA	Gut microbiota abundance (genus Lachnospiraceae NK4A136 group id.11319)	TRUE	reported	igd
3	190415145	-0.230542	0.0483465	2.77e-06	14306	ebi-a-GCST90017024	rs7616165	G	T	NA	Gut microbiota abundance (genus Lachnospiraceae NK4A136 group id.11319)	TRUE	reported	igd
3	161749981	-0.22973	0.0499776	2.93e-06	14306	ebi-a-GCST90017024	rs76193507	A	G	NA	Gut microbiota abundance (genus Lachnospiraceae NK4A136 group id.11319)	TRUE	reported	igd
5	90289997	0.0936162	0.0207982	9.45e-06	14306	ebi-a-GCST90017024	rs59805249	T	C	NA	Gut microbiota abundance (genus Lachnospiraceae NK4A136 group id.11319)	TRUE	reported	igd
5	6116659	-0.0513831	0.0108094	2.12e-06	14306	ebi-a-GCST90017024	rs160061	G	A	NA	Gut microbiota abundance (genus Lachnospiraceae NK4A136 group id.11319)	TRUE	reported	igd
7	8497922	0.0487709	0.0109614	9.08e-06	14306	ebi-a-GCST90017024	rs10952110	G	T	NA	Gut microbiota abundance (genus Lachnospiraceae NK4A136 group id.11319)	TRUE	reported	igd
8	84735080	0.0508285	0.0110591	9.34e-06	14306	ebi-a-GCST90017024	rs28540839	A	C	NA	Gut microbiota abundance (genus Lachnospiraceae NK4A136 group id.11319)	TRUE	reported	igd
8	4842929	-0.0714756	0.0151703	3.57e-06	14306	ebi-a-GCST90017024	rs7832116	A	G	NA	Gut microbiota abundance (genus Lachnospiraceae NK4A136 group id.11319)	TRUE	reported	igd
10	62175024	0.0499621	0.0109693	5.27e-06	14306	ebi-a-GCST90017024	rs7073658	G	T	NA	Gut microbiota abundance (genus Lachnospiraceae NK4A136 group id.11319)	TRUE	reported	igd
11	3922055	0.0573168	0.0115466	8.04e-07	14306	ebi-a-GCST90017024	rs12362320	G	C	NA	Gut microbiota abundance (genus Lachnospiraceae NK4A136 group id.11319)	TRUE	reported	igd
14	100177681	-0.0549104	0.0115385	2.37e-06	14306	ebi-a-GCST90017024	rs68104925	T	C	NA	Gut microbiota abundance (genus Lachnospiraceae NK4A136 group id.11319)	TRUE	reported	igd
17	30016653	0.0599578	0.0134693	5.61e-06	14306	ebi-a-GCST90017024	rs2880566	T	C	NA	Gut microbiota abundance (genus Lachnospiraceae NK4A136 group id.11319)	TRUE	reported	igd
17	35240097	-0.0524615	0.0116758	5.07e-06	14306	ebi-a-GCST90017024	rs11263806	A	G	NA	Gut microbiota abundance (genus Lachnospiraceae NK4A136 group id.11319)	TRUE	reported	igd
19	21806125	0.0902532	0.0199652	5.83e-06	14306	ebi-a-GCST90017024	rs12611395	G	A	NA	Gut microbiota abundance (genus Lachnospiraceae NK4A136 group id.11319)	TRUE	reported	igd
19	51256120	-0.10758	0.0229884	3.57e-06	14306	ebi-a-GCST90017024	rs73044693	A	G	NA	Gut microbiota abundance (genus Lachnospiraceae NK4A136 group id.11319)	TRUE	reported	igd
1	102960989	-0.0592004	0.0132244	6.73e-06	14306	ebi-a-GCST90016968	rs1340391	T	C	NA	Gut microbiota abundance (genus Bacteroides id.918)	TRUE	reported	igd
1	10644351	-0.0740746	0.0147633	1.8e-06	14306	ebi-a-GCST90016968	rs11585893	A	G	NA	Gut microbiota abundance (genus Bacteroides id.918)	TRUE	reported	igd
3	10593224	0.0538565	0.0105251	3.38e-07	14306	ebi-a-GCST90016968	rs6795673	C	T	NA	Gut microbiota abundance (genus Bacteroides id.918)	TRUE	reported	igd
3	77215327	-0.0488038	0.0107412	5.86e-06	14306	ebi-a-GCST90016968	rs66710942	T	C	NA	Gut microbiota abundance (genus Bacteroides id.918)	TRUE	reported	igd
3	62019400	-0.0528153	0.0117124	7.65e-06	14306	ebi-a-GCST90016968	rs2366421	T	A	NA	Gut microbiota abundance (genus Bacteroides id.918)	TRUE	reported	igd
6	29143451	0.0818398	0.0170319	1.29e-06	14306	ebi-a-GCST90016968	rs28757219	T	A	NA	Gut microbiota abundance (genus Bacteroides id.918)	TRUE	reported	igd
6	41519430	-0.059205	0.0131195	7.48e-06	14306	ebi-a-GCST90016968	rs13207588	A	G	NA	Gut microbiota abundance (genus Bacteroides id.918)	TRUE	reported	igd
9	112855426	-0.0607475	0.0129865	3.42e-06	14306	ebi-a-GCST90016968	rs495004	C	G	NA	Gut microbiota abundance (genus Bacteroides id.918)	TRUE	reported	igd
13	24910476	0.0604456	0.0129128	2.13e-06	14306	ebi-a-GCST90016968	rs9507307	C	T	NA	Gut microbiota abundance (genus Bacteroides id.918)	TRUE	reported	igd
14	22045949	-0.0782325	0.0167634	5.02e-06	14306	ebi-a-GCST90016968	rs2023437	T	C	NA	Gut microbiota abundance (genus Bacteroides id.918)	TRUE	reported	igd
19	24342250	0.0880978	0.0187002	2.69e-06	14306	ebi-a-GCST90016968	rs17619981	T	G	NA	Gut microbiota abundance (genus Bacteroides id.918)	TRUE	reported	igd
20	58605432	0.0812515	0.0164479	6.81e-07	14306	ebi-a-GCST90016968	rs66474973	G	T	NA	Gut microbiota abundance (genus Bacteroides id.918)	TRUE	reported	igd
3	142135117	0.0625312	0.0131735	1.95e-06	14306	ebi-a-GCST90016922	rs13086907	G	A	NA	Gut microbiota abundance (class Negativicutes id.2164)	TRUE	reported	igd
4	17413426	-0.151829	0.0314932	1.87e-06	14306	ebi-a-GCST90016922	rs73232831	G	A	NA	Gut microbiota abundance (class Negativicutes id.2164)	TRUE	reported	igd
5	165266628	-0.0565284	0.0112298	4.15e-07	14306	ebi-a-GCST90016922	rs1643968	T	C	NA	Gut microbiota abundance (class Negativicutes id.2164)	TRUE	reported	igd
7	22817571	0.0501306	0.0105798	2e-06	14306	ebi-a-GCST90016922	rs4722181	T	G	NA	Gut microbiota abundance (class Negativicutes id.2164)	TRUE	reported	igd
7	75609677	0.0529785	0.0119177	9.26e-06	14306	ebi-a-GCST90016922	rs1135612	G	A	NA	Gut microbiota abundance (class Negativicutes id.2164)	TRUE	reported	igd
8	41231597	0.0502053	0.0108382	2.93e-06	14306	ebi-a-GCST90016922	rs1447205	C	G	NA	Gut microbiota abundance (class Negativicutes id.2164)	TRUE	reported	igd
9	124912908	0.0777075	0.0168628	2.95e-06	14306	ebi-a-GCST90016922	rs61249479	A	C	NA	Gut microbiota abundance (class Negativicutes id.2164)	TRUE	reported	igd
10	115597993	0.0543966	0.0129365	7.81e-06	14306	ebi-a-GCST90016922	rs4463806	C	T	NA	Gut microbiota abundance (class Negativicutes id.2164)	TRUE	reported	igd
10	80086072	0.0748989	0.0166458	7.58e-06	14306	ebi-a-GCST90016922	rs1649999	A	G	NA	Gut microbiota abundance (class Negativicutes id.2164)	TRUE	reported	igd
10	5579818	0.047817	0.0105282	6.06e-06	14306	ebi-a-GCST90016922	rs9423647	G	A	NA	Gut microbiota abundance (class Negativicutes id.2164)	TRUE	reported	igd
15	101245088	-0.114178	0.02405	2.17e-06	14306	ebi-a-GCST90016922	rs71405394	G	A	NA	Gut microbiota abundance (class Negativicutes id.2164)	TRUE	reported	igd
16	21249925	-0.0659623	0.0134137	1.16e-06	14306	ebi-a-GCST90016922	rs60274479	T	C	NA	Gut microbiota abundance (class Negativicutes id.2164)	TRUE	reported	igd
21	34377485	0.0489057	0.0108842	8.44e-06	14306	ebi-a-GCST90016922	rs2834062	A	G	NA	Gut microbiota abundance (class Negativicutes id.2164)	TRUE	reported	igd
1	20552072	-0.0580215	0.0127806	5.1e-06	14306	ebi-a-GCST90017064	rs2105937	G	A	NA	Gut microbiota abundance (genus Ruminococcus gauvreauii group id.11342)	TRUE	reported	igd
1	161880482	0.0955324	0.0213436	5.04e-06	14306	ebi-a-GCST90017064	rs12079579	A	G	NA	Gut microbiota abundance (genus Ruminococcus gauvreauii group id.11342)	TRUE	reported	igd
2	191954852	-0.0610096	0.0130484	3.38e-06	14306	ebi-a-GCST90017064	rs10931481	A	G	NA	Gut microbiota abundance (genus Ruminococcus gauvreauii group id.11342)	TRUE	reported	igd
3	112372317	-0.0621643	0.0126072	8.49e-07	14306	ebi-a-GCST90017064	rs9870933	G	A	NA	Gut microbiota abundance (genus Ruminococcus gauvreauii group id.11342)	TRUE	reported	igd
4	18824860	0.0736808	0.0169665	7.48e-06	14306	ebi-a-GCST90017064	rs73802842	C	A	NA	Gut microbiota abundance (genus Ruminococcus gauvreauii group id.11342)	TRUE	reported	igd
5	112627773	0.0709419	0.0156855	7.28e-06	14306	ebi-a-GCST90017064	rs13188803	T	A	NA	Gut microbiota abundance (genus Ruminococcus gauvreauii group id.11342)	TRUE	reported	igd
5	166419552	0.094737	0.0210157	5.54e-06	14306	ebi-a-GCST90017064	rs431418	G	A	NA	Gut microbiota abundance (genus Ruminococcus gauvreauii group id.11342)	TRUE	reported	igd
7	153487396	0.110654	0.0240684	4.49e-06	14306	ebi-a-GCST90017064	rs12539819	C	T	NA	Gut microbiota abundance (genus Ruminococcus gauvreauii group id.11342)	TRUE	reported	igd
8	137090850	-0.0566974	0.0123497	5.28e-06	14306	ebi-a-GCST90017064	rs2166943	C	A	NA	Gut microbiota abundance (genus Ruminococcus gauvreauii group id.11342)	TRUE	reported	igd
10	29201860	-0.067603	0.0133738	2.46e-07	14306	ebi-a-GCST90017064	rs2047242	A	G	NA	Gut microbiota abundance (genus Ruminococcus gauvreauii group id.11342)	TRUE	reported	igd
12	61119266	0.0590284	0.0124874	1.86e-06	14306	ebi-a-GCST90017064	rs1391597	C	T	NA	Gut microbiota abundance (genus Ruminococcus gauvreauii group id.11342)	TRUE	reported	igd
15	85563483	0.0654926	0.0139101	2.27e-06	14306	ebi-a-GCST90017064	rs289410	A	G	NA	Gut microbiota abundance (genus Ruminococcus gauvreauii group id.11342)	TRUE	reported	igd
16	2767894	0.121037	0.02386	2.91e-07	14306	ebi-a-GCST90017064	rs71386687	T	G	NA	Gut microbiota abundance (genus Ruminococcus gauvreauii group id.11342)	TRUE	reported	igd
1	30400301	0.0580232	0.0122722	1.96e-06	14306	ebi-a-GCST90016983	rs1010560	C	A	NA	Gut microbiota abundance (genus Coprococcus1 id.11301)	TRUE	reported	igd
1	95424321	-0.0718988	0.0144651	1.03e-06	14306	ebi-a-GCST90016983	rs74101919	T	C	NA	Gut microbiota abundance (genus Coprococcus1 id.11301)	TRUE	reported	igd
2	22079770	0.0499197	0.0113558	8.95e-06	14306	ebi-a-GCST90016983	rs1519491	T	C	NA	Gut microbiota abundance (genus Coprococcus1 id.11301)	TRUE	reported	igd
3	165693143	0.0573137	0.0127573	8.57e-06	14306	ebi-a-GCST90016983	rs73167075	T	C	NA	Gut microbiota abundance (genus Coprococcus1 id.11301)	TRUE	reported	igd
4	174468316	-0.08963	0.0186508	1.57e-06	14306	ebi-a-GCST90016983	rs56405618	A	G	NA	Gut microbiota abundance (genus Coprococcus1 id.11301)	TRUE	reported	igd
6	72529277	-0.0510343	0.0109535	3.33e-06	14306	ebi-a-GCST90016983	rs1576241	A	G	NA	Gut microbiota abundance (genus Coprococcus1 id.11301)	TRUE	reported	igd
7	132556835	0.0518543	0.0113136	4.55e-06	14306	ebi-a-GCST90016983	rs7784490	G	C	NA	Gut microbiota abundance (genus Coprococcus1 id.11301)	TRUE	reported	igd
10	15913820	-0.205899	0.0460018	8.62e-06	14306	ebi-a-GCST90016983	rs946513	T	C	NA	Gut microbiota abundance (genus Coprococcus1 id.11301)	TRUE	reported	igd
11	124554061	0.0903299	0.0197212	4.92e-06	14306	ebi-a-GCST90016983	rs12794898	G	T	NA	Gut microbiota abundance (genus Coprococcus1 id.11301)	TRUE	reported	igd
11	134622282	0.167591	0.0355224	1.98e-06	14306	ebi-a-GCST90016983	rs73031725	T	C	NA	Gut microbiota abundance (genus Coprococcus1 id.11301)	TRUE	reported	igd
14	29898456	-0.0521782	0.0118051	8.01e-06	14306	ebi-a-GCST90016983	rs12886051	G	C	NA	Gut microbiota abundance (genus Coprococcus1 id.11301)	TRUE	reported	igd
19	2600717	-0.0561173	0.0126824	7.65e-06	14306	ebi-a-GCST90016983	rs2907920	G	A	NA	Gut microbiota abundance (genus Coprococcus1 id.11301)	TRUE	reported	igd
20	4319420	-0.0585649	0.0109914	1.14e-07	14306	ebi-a-GCST90016983	rs4277593	G	A	NA	Gut microbiota abundance (genus Coprococcus1 id.11301)	TRUE	reported	igd
2	38049069	0.130568	0.0276239	2.77e-06	1531	ebi-a-GCST90017089	rs11899949	G	A	NA	Gut microbiota abundance (genus Victivallis id.2256)	TRUE	reported	igd
3	57723877	0.117031	0.0249764	2.96e-06	1531	ebi-a-GCST90017089	rs6445926	G	C	NA	Gut microbiota abundance (genus Victivallis id.2256)	TRUE	reported	igd
4	9608445	-0.178036	0.0374344	2.54e-06	1531	ebi-a-GCST90017089	rs12512543	A	C	NA	Gut microbiota abundance (genus Victivallis id.2256)	TRUE	reported	igd
5	180579462	0.110803	0.0249655	9.93e-06	1531	ebi-a-GCST90017089	rs2546432	C	T	NA	Gut microbiota abundance (genus Victivallis id.2256)	TRUE	reported	igd
6	131630319	0.116918	0.0247515	2.75e-06	1531	ebi-a-GCST90017089	rs4895919	C	T	NA	Gut microbiota abundance (genus Victivallis id.2256)	TRUE	reported	igd
7	106378229	-0.152754	0.0351572	8.16e-06	1531	ebi-a-GCST90017089	rs342302	A	G	NA	Gut microbiota abundance (genus Victivallis id.2256)	TRUE	reported	igd
9	136309841	-0.181449	0.0391678	2.6e-06	1531	ebi-a-GCST90017089	rs592514	T	A	NA	Gut microbiota abundance (genus Victivallis id.2256)	TRUE	reported	igd
11	9312796	-0.158501	0.0315231	6.26e-07	1531	ebi-a-GCST90017089	rs56349194	A	G	NA	Gut microbiota abundance (genus Victivallis id.2256)	TRUE	reported	igd
12	102514184	0.121561	0.0246058	8.22e-07	1531	ebi-a-GCST90017089	rs4764863	G	A	NA	Gut microbiota abundance (genus Victivallis id.2256)	TRUE	reported	igd
13	72876881	-0.13381	0.0290127	7.65e-06	1531	ebi-a-GCST90017089	rs173120	C	T	NA	Gut microbiota abundance (genus Victivallis id.2256)	TRUE	reported	igd
14	96071125	-0.118576	0.0263146	7.65e-06	1531	ebi-a-GCST90017089	rs911666	T	C	NA	Gut microbiota abundance (genus Victivallis id.2256)	TRUE	reported	igd
21	40405606	-0.13827	0.031273	8.73e-06	1531	ebi-a-GCST90017089	rs1882775	A	G	NA	Gut microbiota abundance (genus Victivallis id.2256)	TRUE	reported	igd
1	239995451	-0.117998	0.025516	4.8e-06	14306	ebi-a-GCST90016938	rs488164	G	T	NA	Gut microbiota abundance (family Family XI id.1936)	TRUE	reported	igd
4	119955787	0.128253	0.0274718	3.39e-06	14306	ebi-a-GCST90016938	rs3733511	A	G	NA	Gut microbiota abundance (family Family XI id.1936)	TRUE	reported	igd
7	148921732	-0.177599	0.0372795	2.7e-06	14306	ebi-a-GCST90016938	rs11547158	A	G	NA	Gut microbiota abundance (family Family XI id.1936)	TRUE	reported	igd
9	115821485	-0.162115	0.032151	5.78e-07	14306	ebi-a-GCST90016938	rs10759623	C	T	NA	Gut microbiota abundance (family Family XI id.1936)	TRUE	reported	igd
11	35334668	-0.116383	0.0252125	3.97e-06	14306	ebi-a-GCST90016938	rs17379710	T	C	NA	Gut microbiota abundance (family Family XI id.1936)	TRUE	reported	igd
11	95357209	-0.150538	0.0302319	6.63e-07	14306	ebi-a-GCST90016938	rs2155352	A	G	NA	Gut microbiota abundance (family Family XI id.1936)	TRUE	reported	igd
16	54115200	-0.117677	0.0251491	3.19e-06	14306	ebi-a-GCST90016938	rs697771	A	G	NA	Gut microbiota abundance (family Family XI id.1936)	TRUE	reported	igd
16	64956642	0.224835	0.0511672	8.41e-06	14306	ebi-a-GCST90016938	rs78222136	G	C	NA	Gut microbiota abundance (family Family XI id.1936)	TRUE	reported	igd
18	43345864	-0.112486	0.0251099	9.43e-06	14306	ebi-a-GCST90016938	rs2156611	T	C	NA	Gut microbiota abundance (family Family XI id.1936)	TRUE	reported	igd
20	55348292	-0.118619	0.0261969	7.07e-06	14306	ebi-a-GCST90016938	rs6025153	C	G	NA	Gut microbiota abundance (family Family XI id.1936)	TRUE	reported	igd
4	11907559	-0.0881922	0.0194146	6.06e-06	14306	ebi-a-GCST90017034	rs6856150	A	G	NA	Gut microbiota abundance (genus Odoribacter id.952)	TRUE	reported	igd
8	1266824	-0.0577795	0.0125389	3.67e-06	14306	ebi-a-GCST90017034	rs10093869	A	G	NA	Gut microbiota abundance (genus Odoribacter id.952)	TRUE	reported	igd
8	69677480	0.121449	0.0264106	9.49e-06	14306	ebi-a-GCST90017034	rs74553962	T	G	NA	Gut microbiota abundance (genus Odoribacter id.952)	TRUE	reported	igd
11	6848360	0.0999781	0.0223785	8.85e-06	14306	ebi-a-GCST90017034	rs16918425	A	T	NA	Gut microbiota abundance (genus Odoribacter id.952)	TRUE	reported	igd
12	67655943	-0.133489	0.0268526	6.56e-07	14306	ebi-a-GCST90017034	rs77779484	G	A	NA	Gut microbiota abundance (genus Odoribacter id.952)	TRUE	reported	igd
14	70944224	-0.0726896	0.0161372	3.68e-06	14306	ebi-a-GCST90017034	rs28417404	A	G	NA	Gut microbiota abundance (genus Odoribacter id.952)	TRUE	reported	igd
15	58063881	0.0618294	0.0118887	2.08e-07	14306	ebi-a-GCST90017034	rs503751	C	G	NA	Gut microbiota abundance (genus Odoribacter id.952)	TRUE	reported	igd
17	46763962	-0.0576329	0.0129154	6.03e-06	14306	ebi-a-GCST90017034	rs4793970	A	G	NA	Gut microbiota abundance (genus Odoribacter id.952)	TRUE	reported	igd
19	49523088	-0.0550695	0.0121164	6.58e-06	14306	ebi-a-GCST90017034	rs10423795	T	C	NA	Gut microbiota abundance (genus Odoribacter id.952)	TRUE	reported	igd
2	175403951	-0.169667	0.0374238	3.58e-06	14306	ebi-a-GCST90016994	rs75949021	T	C	NA	Gut microbiota abundance (genus Erysipelotrichaceae UCG003 id.11384)	TRUE	reported	igd
1	176792690	0.0569173	0.0118382	1.42e-06	14306	ebi-a-GCST90017111	rs7546249	A	T	NA	Gut microbiota abundance (phylum Bacteroidetes id.905)	TRUE	reported	igd
1	157495438	-0.223193	0.0493382	7.13e-06	14306	ebi-a-GCST90017111	rs72706335	T	C	NA	Gut microbiota abundance (phylum Bacteroidetes id.905)	TRUE	reported	igd
2	53831026	0.0510857	0.0106804	1.71e-06	14306	ebi-a-GCST90017111	rs2032750	C	T	NA	Gut microbiota abundance (phylum Bacteroidetes id.905)	TRUE	reported	igd
3	89340254	-0.0664262	0.0133481	4.78e-07	14306	ebi-a-GCST90017111	rs73846128	A	G	NA	Gut microbiota abundance (phylum Bacteroidetes id.905)	TRUE	reported	igd
8	70916181	0.0657788	0.0149886	8.42e-06	14306	ebi-a-GCST90017111	rs62531359	T	G	NA	Gut microbiota abundance (phylum Bacteroidetes id.905)	TRUE	reported	igd
9	116888284	0.0700929	0.0148756	2.61e-06	14306	ebi-a-GCST90017111	rs13291169	C	G	NA	Gut microbiota abundance (phylum Bacteroidetes id.905)	TRUE	reported	igd
9	136493820	0.145424	0.0311079	2.96e-06	14306	ebi-a-GCST90017111	rs62575403	C	T	NA	Gut microbiota abundance (phylum Bacteroidetes id.905)	TRUE	reported	igd
13	70522683	-0.123117	0.0236743	2.54e-07	14306	ebi-a-GCST90017111	rs73512608	G	A	NA	Gut microbiota abundance (phylum Bacteroidetes id.905)	TRUE	reported	igd
13	24963729	0.0543635	0.0124067	9.47e-06	14306	ebi-a-GCST90017111	rs7999780	G	A	NA	Gut microbiota abundance (phylum Bacteroidetes id.905)	TRUE	reported	igd
14	59317502	0.104177	0.0213837	6.47e-07	14306	ebi-a-GCST90017111	rs111845179	T	C	NA	Gut microbiota abundance (phylum Bacteroidetes id.905)	TRUE	reported	igd
16	74290641	0.0540001	0.0121526	6.51e-06	14306	ebi-a-GCST90017111	rs929878	T	C	NA	Gut microbiota abundance (phylum Bacteroidetes id.905)	TRUE	reported	igd
17	6461200	-0.207163	0.0442629	1.2e-06	14306	ebi-a-GCST90017111	rs73975615	G	A	NA	Gut microbiota abundance (phylum Bacteroidetes id.905)	TRUE	reported	igd
21	43942135	0.0477792	0.0105437	7.37e-06	14306	ebi-a-GCST90017111	rs6586324	T	C	NA	Gut microbiota abundance (phylum Bacteroidetes id.905)	TRUE	reported	igd
22	27433885	-0.0556041	0.0120272	7.22e-06	14306	ebi-a-GCST90017111	rs17343978	A	C	NA	Gut microbiota abundance (phylum Bacteroidetes id.905)	TRUE	reported	igd
1	41878680	-0.0520975	0.0115111	6.21e-06	14306	ebi-a-GCST90017049	rs2801960	G	C	NA	Gut microbiota abundance (genus Ruminiclostridium5 id.11355)	TRUE	reported	igd
2	103755970	0.181548	0.0414078	8.82e-06	14306	ebi-a-GCST90017049	rs73002572	G	C	NA	Gut microbiota abundance (genus Ruminiclostridium5 id.11355)	TRUE	reported	igd
3	55243531	-0.0713749	0.0165826	9.96e-06	14306	ebi-a-GCST90017049	rs4955951	A	G	NA	Gut microbiota abundance (genus Ruminiclostridium5 id.11355)	TRUE	reported	igd
5	32477664	0.0820689	0.0174463	3.99e-06	14306	ebi-a-GCST90017049	rs113753996	T	C	NA	Gut microbiota abundance (genus Ruminiclostridium5 id.11355)	TRUE	reported	igd
6	50405920	-0.0830505	0.0180073	3.53e-06	14306	ebi-a-GCST90017049	rs1492620	T	C	NA	Gut microbiota abundance (genus Ruminiclostridium5 id.11355)	TRUE	reported	igd
8	131316030	0.051717	0.0113369	5.54e-06	14306	ebi-a-GCST90017049	rs2791343	T	C	NA	Gut microbiota abundance (genus Ruminiclostridium5 id.11355)	TRUE	reported	igd
10	35262588	-0.0547387	0.0115163	2.19e-06	14306	ebi-a-GCST90017049	rs10827477	A	G	NA	Gut microbiota abundance (genus Ruminiclostridium5 id.11355)	TRUE	reported	igd
10	12835085	0.0518991	0.0108777	1.7e-06	14306	ebi-a-GCST90017049	rs2482038	C	A	NA	Gut microbiota abundance (genus Ruminiclostridium5 id.11355)	TRUE	reported	igd
12	1891043	0.0518814	0.0107482	1.44e-06	14306	ebi-a-GCST90017049	rs2286384	C	G	NA	Gut microbiota abundance (genus Ruminiclostridium5 id.11355)	TRUE	reported	igd
13	108775162	-0.0484169	0.0108254	8.16e-06	14306	ebi-a-GCST90017049	rs1223978	C	T	NA	Gut microbiota abundance (genus Ruminiclostridium5 id.11355)	TRUE	reported	igd
16	86769909	0.0740543	0.0159151	5.9e-06	14306	ebi-a-GCST90017049	rs8053158	G	A	NA	Gut microbiota abundance (genus Ruminiclostridium5 id.11355)	TRUE	reported	igd
20	60293505	0.0932955	0.0199206	2.64e-06	14306	ebi-a-GCST90017049	rs6121460	G	A	NA	Gut microbiota abundance (genus Ruminiclostridium5 id.11355)	TRUE	reported	igd
20	41177956	-0.0950311	0.0193507	1.15e-06	14306	ebi-a-GCST90017049	rs79968837	A	G	NA	Gut microbiota abundance (genus Ruminiclostridium5 id.11355)	TRUE	reported	igd
21	19151940	-0.0585939	0.0121017	1.33e-06	14306	ebi-a-GCST90017049	rs243585	C	G	NA	Gut microbiota abundance (genus Ruminiclostridium5 id.11355)	TRUE	reported	igd
21	33811886	0.0489617	0.0108702	6.82e-06	14306	ebi-a-GCST90017049	rs2833828	G	A	NA	Gut microbiota abundance (genus Ruminiclostridium5 id.11355)	TRUE	reported	igd
1	206216607	-0.09152	0.0210002	7.93e-06	14306	ebi-a-GCST90016969	rs28479800	A	T	NA	Gut microbiota abundance (genus Barnesiella id.944)	TRUE	reported	igd
2	180020849	0.098992	0.0214121	7.31e-06	14306	ebi-a-GCST90016969	rs113258194	A	G	NA	Gut microbiota abundance (genus Barnesiella id.944)	TRUE	reported	igd
3	44327429	0.0690763	0.0149374	4.24e-06	14306	ebi-a-GCST90016969	rs62251337	G	A	NA	Gut microbiota abundance (genus Barnesiella id.944)	TRUE	reported	igd
3	181589155	0.0917125	0.0190133	2.95e-06	14306	ebi-a-GCST90016969	rs35177866	A	G	NA	Gut microbiota abundance (genus Barnesiella id.944)	TRUE	reported	igd
4	114546595	-0.0818645	0.0176441	4.23e-06	14306	ebi-a-GCST90016969	rs79795328	A	G	NA	Gut microbiota abundance (genus Barnesiella id.944)	TRUE	reported	igd
4	102616869	-0.114369	0.0253873	6.76e-06	14306	ebi-a-GCST90016969	rs72684847	T	C	NA	Gut microbiota abundance (genus Barnesiella id.944)	TRUE	reported	igd
4	5730954	-0.0697176	0.0139537	4.65e-07	14306	ebi-a-GCST90016969	rs2276875	A	G	NA	Gut microbiota abundance (genus Barnesiella id.944)	TRUE	reported	igd
5	54107036	-0.0891491	0.0195601	3.16e-06	14306	ebi-a-GCST90016969	rs77455852	T	G	NA	Gut microbiota abundance (genus Barnesiella id.944)	TRUE	reported	igd
6	148601905	0.0956023	0.0212961	8.92e-06	14306	ebi-a-GCST90016969	rs11155559	T	C	NA	Gut microbiota abundance (genus Barnesiella id.944)	TRUE	reported	igd
6	23435415	0.0559495	0.0119716	3e-06	14306	ebi-a-GCST90016969	rs199035	G	A	NA	Gut microbiota abundance (genus Barnesiella id.944)	TRUE	reported	igd
6	110831148	-0.165859	0.0337309	8.51e-07	14306	ebi-a-GCST90016969	rs2428166	G	A	NA	Gut microbiota abundance (genus Barnesiella id.944)	TRUE	reported	igd
7	10076378	-0.0915241	0.0194623	3.83e-06	14306	ebi-a-GCST90016969	rs2057922	C	G	NA	Gut microbiota abundance (genus Barnesiella id.944)	TRUE	reported	igd
7	122021518	0.0583747	0.0123176	2.29e-06	14306	ebi-a-GCST90016969	rs13242616	C	T	NA	Gut microbiota abundance (genus Barnesiella id.944)	TRUE	reported	igd
8	105458416	-0.0778559	0.017164	6.78e-06	14306	ebi-a-GCST90016969	rs76181748	C	T	NA	Gut microbiota abundance (genus Barnesiella id.944)	TRUE	reported	igd
8	25834694	-0.0791324	0.0174957	6.48e-06	14306	ebi-a-GCST90016969	rs28418786	C	G	NA	Gut microbiota abundance (genus Barnesiella id.944)	TRUE	reported	igd
12	54872438	-0.121478	0.025184	1.19e-06	14306	ebi-a-GCST90016969	rs60316894	C	T	NA	Gut microbiota abundance (genus Barnesiella id.944)	TRUE	reported	igd
15	87145913	-0.0550716	0.0120039	4.95e-06	14306	ebi-a-GCST90016969	rs12909713	C	T	NA	Gut microbiota abundance (genus Barnesiella id.944)	TRUE	reported	igd
1	64139196	-0.0475363	0.0106939	9.53e-06	14306	ebi-a-GCST90016916	rs1884466	C	T	NA	Gut microbiota abundance (class Erysipelotrichia id.2147)	TRUE	reported	igd
1	97457427	-0.0497374	0.0111376	8.03e-06	14306	ebi-a-GCST90016916	rs290833	T	G	NA	Gut microbiota abundance (class Erysipelotrichia id.2147)	TRUE	reported	igd
3	195793712	-0.0524152	0.0106784	8.95e-07	14306	ebi-a-GCST90016916	rs2300774	A	G	NA	Gut microbiota abundance (class Erysipelotrichia id.2147)	TRUE	reported	igd
5	3002546	-0.0492438	0.010887	6.15e-06	14306	ebi-a-GCST90016916	rs1074800	G	A	NA	Gut microbiota abundance (class Erysipelotrichia id.2147)	TRUE	reported	igd
8	38803551	0.0681159	0.0127883	1.12e-07	14306	ebi-a-GCST90016916	rs62504403	C	T	NA	Gut microbiota abundance (class Erysipelotrichia id.2147)	TRUE	reported	igd
8	2954952	0.0839071	0.0199131	9.28e-06	14306	ebi-a-GCST90016916	rs7826267	G	T	NA	Gut microbiota abundance (class Erysipelotrichia id.2147)	TRUE	reported	igd
10	133897233	-0.0552212	0.0116074	2.33e-06	14306	ebi-a-GCST90016916	rs10781552	C	T	NA	Gut microbiota abundance (class Erysipelotrichia id.2147)	TRUE	reported	igd
13	40385457	0.10305	0.0224648	2.79e-06	14306	ebi-a-GCST90016916	rs17530232	A	G	NA	Gut microbiota abundance (class Erysipelotrichia id.2147)	TRUE	reported	igd
14	48997206	0.0608929	0.0133764	4.23e-06	14306	ebi-a-GCST90016916	rs4078432	T	C	NA	Gut microbiota abundance (class Erysipelotrichia id.2147)	TRUE	reported	igd
14	56156504	0.0538798	0.0116888	4.08e-06	14306	ebi-a-GCST90016916	rs8003149	C	T	NA	Gut microbiota abundance (class Erysipelotrichia id.2147)	TRUE	reported	igd
14	80357610	0.0724145	0.0164471	5.4e-06	14306	ebi-a-GCST90016916	rs56970041	T	G	NA	Gut microbiota abundance (class Erysipelotrichia id.2147)	TRUE	reported	igd
17	70327224	-0.0806041	0.0167641	1.85e-06	14306	ebi-a-GCST90016916	rs35161940	T	C	NA	Gut microbiota abundance (class Erysipelotrichia id.2147)	TRUE	reported	igd
18	5830507	-0.0945759	0.0194091	9.12e-07	14306	ebi-a-GCST90016916	rs7234058	T	C	NA	Gut microbiota abundance (class Erysipelotrichia id.2147)	TRUE	reported	igd
1	45082825	-0.0694173	0.0150795	5.38e-06	14306	ebi-a-GCST90016974	rs270727	G	C	NA	Gut microbiota abundance (genus Butyricimonas id.945)	TRUE	reported	igd
2	83093264	-0.133188	0.0289905	4.8e-06	14306	ebi-a-GCST90016974	rs71428626	G	T	NA	Gut microbiota abundance (genus Butyricimonas id.945)	TRUE	reported	igd
3	78740009	-0.14948	0.0327073	4.06e-06	14306	ebi-a-GCST90016974	rs78453362	A	G	NA	Gut microbiota abundance (genus Butyricimonas id.945)	TRUE	reported	igd
3	127468661	-0.0653488	0.0137974	2.23e-06	14306	ebi-a-GCST90016974	rs782080	A	T	NA	Gut microbiota abundance (genus Butyricimonas id.945)	TRUE	reported	igd
5	997217	0.0759694	0.0167617	8.19e-06	14306	ebi-a-GCST90016974	rs326049	C	G	NA	Gut microbiota abundance (genus Butyricimonas id.945)	TRUE	reported	igd
5	62119947	0.0713357	0.0145396	8.58e-07	14306	ebi-a-GCST90016974	rs2642760	G	C	NA	Gut microbiota abundance (genus Butyricimonas id.945)	TRUE	reported	igd
5	159867647	-0.0872983	0.0174893	7.42e-07	14306	ebi-a-GCST90016974	rs62390301	T	C	NA	Gut microbiota abundance (genus Butyricimonas id.945)	TRUE	reported	igd
8	4834406	0.0680719	0.0148172	4.5e-06	14306	ebi-a-GCST90016974	rs9657374	C	T	NA	Gut microbiota abundance (genus Butyricimonas id.945)	TRUE	reported	igd
10	72711156	0.0703539	0.0144439	8.85e-07	14306	ebi-a-GCST90016974	rs7083431	A	C	NA	Gut microbiota abundance (genus Butyricimonas id.945)	TRUE	reported	igd
10	72443070	0.0664154	0.0149766	8.25e-06	14306	ebi-a-GCST90016974	rs72814525	A	G	NA	Gut microbiota abundance (genus Butyricimonas id.945)	TRUE	reported	igd
11	56664962	0.135265	0.0298411	6.55e-06	14306	ebi-a-GCST90016974	rs11228830	A	G	NA	Gut microbiota abundance (genus Butyricimonas id.945)	TRUE	reported	igd
12	129438771	-0.0862781	0.0196846	6.7e-06	14306	ebi-a-GCST90016974	rs12304031	G	A	NA	Gut microbiota abundance (genus Butyricimonas id.945)	TRUE	reported	igd
15	80528373	0.062721	0.0138998	6.88e-06	14306	ebi-a-GCST90016974	rs2114713	G	T	NA	Gut microbiota abundance (genus Butyricimonas id.945)	TRUE	reported	igd
16	22172866	0.113124	0.0248176	4.76e-06	14306	ebi-a-GCST90016974	rs1862649	G	A	NA	Gut microbiota abundance (genus Butyricimonas id.945)	TRUE	reported	igd
18	34091618	0.122037	0.0269587	6.37e-06	14306	ebi-a-GCST90016974	rs12458763	A	C	NA	Gut microbiota abundance (genus Butyricimonas id.945)	TRUE	reported	igd
19	49162501	0.0732608	0.0158324	3.9e-06	14306	ebi-a-GCST90016974	rs62130338	A	G	NA	Gut microbiota abundance (genus Butyricimonas id.945)	TRUE	reported	igd
21	16550389	-0.144881	0.0274574	1.74e-07	14306	ebi-a-GCST90016974	rs113054641	G	A	NA	Gut microbiota abundance (genus Butyricimonas id.945)	TRUE	reported	igd
2	125440268	0.112811	0.0239106	3.09e-06	14306	ebi-a-GCST90017033	rs10202904	G	T	NA	Gut microbiota abundance (genus Methanobrevibacter id.123)	TRUE	reported	igd
3	15053083	-0.188956	0.0419905	8.05e-06	14306	ebi-a-GCST90017033	rs6776814	T	C	NA	Gut microbiota abundance (genus Methanobrevibacter id.123)	TRUE	reported	igd
4	104418307	0.214213	0.0456045	3.82e-06	14306	ebi-a-GCST90017033	rs894996	C	A	NA	Gut microbiota abundance (genus Methanobrevibacter id.123)	TRUE	reported	igd
10	112266046	0.115197	0.0255492	7.61e-06	14306	ebi-a-GCST90017033	rs1334944	T	C	NA	Gut microbiota abundance (genus Methanobrevibacter id.123)	TRUE	reported	igd
11	89349287	0.113013	0.0254343	7.03e-06	14306	ebi-a-GCST90017033	rs11018665	A	T	NA	Gut microbiota abundance (genus Methanobrevibacter id.123)	TRUE	reported	igd
13	41963791	0.222849	0.0454319	1.08e-06	14306	ebi-a-GCST90017033	rs76029318	T	C	NA	Gut microbiota abundance (genus Methanobrevibacter id.123)	TRUE	reported	igd
15	31516919	-0.109639	0.0247979	9.28e-06	14306	ebi-a-GCST90017033	rs4779844	C	G	NA	Gut microbiota abundance (genus Methanobrevibacter id.123)	TRUE	reported	igd
19	52925820	0.135628	0.0308139	9.74e-06	14306	ebi-a-GCST90017033	rs4802933	G	A	NA	Gut microbiota abundance (genus Methanobrevibacter id.123)	TRUE	reported	igd
1	9361576	0.0661211	0.0144736	4.73e-06	14306	ebi-a-GCST90017060	rs11581881	C	T	NA	Gut microbiota abundance (genus Ruminococcaceae UCG013 id.11370)	TRUE	reported	igd
3	197049996	-0.0607903	0.0130847	4.19e-06	14306	ebi-a-GCST90017060	rs12485353	G	A	NA	Gut microbiota abundance (genus Ruminococcaceae UCG013 id.11370)	TRUE	reported	igd
3	9534657	0.194976	0.0418213	3.35e-06	14306	ebi-a-GCST90017060	rs76973485	G	T	NA	Gut microbiota abundance (genus Ruminococcaceae UCG013 id.11370)	TRUE	reported	igd
5	3628882	0.105087	0.023446	9.55e-06	14306	ebi-a-GCST90017060	rs9313055	T	C	NA	Gut microbiota abundance (genus Ruminococcaceae UCG013 id.11370)	TRUE	reported	igd
5	141395140	0.0684961	0.014558	1.68e-06	14306	ebi-a-GCST90017060	rs12189346	G	A	NA	Gut microbiota abundance (genus Ruminococcaceae UCG013 id.11370)	TRUE	reported	igd
7	32530997	0.0498329	0.0112066	8.16e-06	14306	ebi-a-GCST90017060	rs7784330	A	G	NA	Gut microbiota abundance (genus Ruminococcaceae UCG013 id.11370)	TRUE	reported	igd
8	40311885	-0.0488692	0.0109907	8.44e-06	14306	ebi-a-GCST90017060	rs2730183	G	A	NA	Gut microbiota abundance (genus Ruminococcaceae UCG013 id.11370)	TRUE	reported	igd
9	136620584	-0.0490863	0.0109903	8.38e-06	14306	ebi-a-GCST90017060	rs2428106	C	G	NA	Gut microbiota abundance (genus Ruminococcaceae UCG013 id.11370)	TRUE	reported	igd
9	13609119	-0.0856047	0.0189311	8.6e-06	14306	ebi-a-GCST90017060	rs12336782	T	C	NA	Gut microbiota abundance (genus Ruminococcaceae UCG013 id.11370)	TRUE	reported	igd
10	19780463	0.111491	0.0240157	4.15e-06	14306	ebi-a-GCST90017060	rs16918863	A	C	NA	Gut microbiota abundance (genus Ruminococcaceae UCG013 id.11370)	TRUE	reported	igd
10	2219930	-0.0656129	0.0117477	2.55e-08	14306	ebi-a-GCST90017060	rs12781711	C	T	NA	Gut microbiota abundance (genus Ruminococcaceae UCG013 id.11370)	TRUE	reported	igd
10	115650278	-0.0598404	0.0131807	6.46e-06	14306	ebi-a-GCST90017060	rs4385846	T	G	NA	Gut microbiota abundance (genus Ruminococcaceae UCG013 id.11370)	TRUE	reported	igd
12	30245557	-0.0942968	0.0200712	2.55e-06	14306	ebi-a-GCST90017060	rs75088940	T	C	NA	Gut microbiota abundance (genus Ruminococcaceae UCG013 id.11370)	TRUE	reported	igd
13	76583319	-0.0524592	0.0117701	8.73e-06	14306	ebi-a-GCST90017060	rs9565219	T	A	NA	Gut microbiota abundance (genus Ruminococcaceae UCG013 id.11370)	TRUE	reported	igd
16	10863459	0.0533411	0.0120757	9.64e-06	14306	ebi-a-GCST90017060	rs1729063	C	G	NA	Gut microbiota abundance (genus Ruminococcaceae UCG013 id.11370)	TRUE	reported	igd
1	192019835	-0.0899559	0.0177107	6.89e-07	14306	ebi-a-GCST90017008	rs72730932	C	A	NA	Gut microbiota abundance (genus Family XIII AD3011 group id.11293)	TRUE	reported	igd
1	240694163	0.0608052	0.0122149	6.75e-07	14306	ebi-a-GCST90017008	rs16840310	G	A	NA	Gut microbiota abundance (genus Family XIII AD3011 group id.11293)	TRUE	reported	igd
2	74195551	-0.0904399	0.0196301	5.91e-06	14306	ebi-a-GCST90017008	rs11126423	T	C	NA	Gut microbiota abundance (genus Family XIII AD3011 group id.11293)	TRUE	reported	igd
3	29811865	0.10752	0.0240482	8.71e-06	14306	ebi-a-GCST90017008	rs9837139	A	G	NA	Gut microbiota abundance (genus Family XIII AD3011 group id.11293)	TRUE	reported	igd
3	3556826	-0.0657834	0.0129056	3.88e-07	14306	ebi-a-GCST90017008	rs9852893	G	C	NA	Gut microbiota abundance (genus Family XIII AD3011 group id.11293)	TRUE	reported	igd
4	38917830	-0.0759493	0.0172101	9.02e-06	14306	ebi-a-GCST90017008	rs11736617	G	A	NA	Gut microbiota abundance (genus Family XIII AD3011 group id.11293)	TRUE	reported	igd
5	14159925	-0.0645635	0.0143225	7.48e-06	14306	ebi-a-GCST90017008	rs149302	T	C	NA	Gut microbiota abundance (genus Family XIII AD3011 group id.11293)	TRUE	reported	igd
6	32695336	-0.0811384	0.0185669	8.93e-06	14306	ebi-a-GCST90017008	rs9276029	A	G	NA	Gut microbiota abundance (genus Family XIII AD3011 group id.11293)	TRUE	reported	igd
7	28603985	-0.112891	0.0245292	4.19e-06	14306	ebi-a-GCST90017008	rs17156849	G	A	NA	Gut microbiota abundance (genus Family XIII AD3011 group id.11293)	TRUE	reported	igd
9	136678954	0.0649589	0.0147534	7.88e-06	14306	ebi-a-GCST90017008	rs739451	C	T	NA	Gut microbiota abundance (genus Family XIII AD3011 group id.11293)	TRUE	reported	igd
12	18127597	-0.096065	0.020828	2.56e-06	14306	ebi-a-GCST90017008	rs12812672	T	C	NA	Gut microbiota abundance (genus Family XIII AD3011 group id.11293)	TRUE	reported	igd
15	40047706	-0.0811976	0.0183335	6.91e-06	14306	ebi-a-GCST90017008	rs12911842	A	T	NA	Gut microbiota abundance (genus Family XIII AD3011 group id.11293)	TRUE	reported	igd
15	58683697	0.0732552	0.0159898	3.91e-06	14306	ebi-a-GCST90017008	rs16940167	C	T	NA	Gut microbiota abundance (genus Family XIII AD3011 group id.11293)	TRUE	reported	igd
16	16006242	0.128753	0.0276002	3.89e-06	14306	ebi-a-GCST90017008	rs62029761	A	G	NA	Gut microbiota abundance (genus Family XIII AD3011 group id.11293)	TRUE	reported	igd
20	4618639	-0.0800851	0.0163834	5.8e-07	14306	ebi-a-GCST90017008	rs62200412	C	T	NA	Gut microbiota abundance (genus Family XIII AD3011 group id.11293)	TRUE	reported	igd
3	142135117	0.0625312	0.0131735	1.95e-06	14306	ebi-a-GCST90017107	rs13086907	G	A	NA	Gut microbiota abundance (order Selenomonadales id.2165)	TRUE	reported	igd
4	17413426	-0.151829	0.0314932	1.87e-06	14306	ebi-a-GCST90017107	rs73232831	G	A	NA	Gut microbiota abundance (order Selenomonadales id.2165)	TRUE	reported	igd
5	165266628	-0.0565284	0.0112298	4.15e-07	14306	ebi-a-GCST90017107	rs1643968	T	C	NA	Gut microbiota abundance (order Selenomonadales id.2165)	TRUE	reported	igd
7	22817571	0.0501306	0.0105798	2e-06	14306	ebi-a-GCST90017107	rs4722181	T	G	NA	Gut microbiota abundance (order Selenomonadales id.2165)	TRUE	reported	igd
7	75609677	0.0529785	0.0119177	9.26e-06	14306	ebi-a-GCST90017107	rs1135612	G	A	NA	Gut microbiota abundance (order Selenomonadales id.2165)	TRUE	reported	igd
8	41231597	0.0502053	0.0108382	2.93e-06	14306	ebi-a-GCST90017107	rs1447205	C	G	NA	Gut microbiota abundance (order Selenomonadales id.2165)	TRUE	reported	igd
9	124912908	0.0777075	0.0168628	2.95e-06	14306	ebi-a-GCST90017107	rs61249479	A	C	NA	Gut microbiota abundance (order Selenomonadales id.2165)	TRUE	reported	igd
10	115597993	0.0543966	0.0129365	7.81e-06	14306	ebi-a-GCST90017107	rs4463806	C	T	NA	Gut microbiota abundance (order Selenomonadales id.2165)	TRUE	reported	igd
10	80086072	0.0748989	0.0166458	7.58e-06	14306	ebi-a-GCST90017107	rs1649999	A	G	NA	Gut microbiota abundance (order Selenomonadales id.2165)	TRUE	reported	igd
10	5579818	0.047817	0.0105282	6.06e-06	14306	ebi-a-GCST90017107	rs9423647	G	A	NA	Gut microbiota abundance (order Selenomonadales id.2165)	TRUE	reported	igd
15	101245088	-0.114178	0.02405	2.17e-06	14306	ebi-a-GCST90017107	rs71405394	G	A	NA	Gut microbiota abundance (order Selenomonadales id.2165)	TRUE	reported	igd
16	21249925	-0.0659623	0.0134137	1.16e-06	14306	ebi-a-GCST90017107	rs60274479	T	C	NA	Gut microbiota abundance (order Selenomonadales id.2165)	TRUE	reported	igd
21	34377485	0.0489057	0.0108842	8.44e-06	14306	ebi-a-GCST90017107	rs2834062	A	G	NA	Gut microbiota abundance (order Selenomonadales id.2165)	TRUE	reported	igd
1	176571431	-0.0603429	0.0126849	1.52e-06	14306	ebi-a-GCST90016933	rs240104	T	C	NA	Gut microbiota abundance (family Coriobacteriaceae id.811)	TRUE	reported	igd
3	11654412	0.116408	0.0258545	9.03e-06	14306	ebi-a-GCST90016933	rs2442778	A	G	NA	Gut microbiota abundance (family Coriobacteriaceae id.811)	TRUE	reported	igd
5	90471451	0.0498855	0.0112446	9.77e-06	14306	ebi-a-GCST90016933	rs1397793	A	G	NA	Gut microbiota abundance (family Coriobacteriaceae id.811)	TRUE	reported	igd
5	459415	0.25584	0.0561995	4.66e-06	14306	ebi-a-GCST90016933	rs80046645	C	G	NA	Gut microbiota abundance (family Coriobacteriaceae id.811)	TRUE	reported	igd
5	125460084	0.0774888	0.0171877	5.63e-06	14306	ebi-a-GCST90016933	rs76779974	C	G	NA	Gut microbiota abundance (family Coriobacteriaceae id.811)	TRUE	reported	igd
7	105084680	-0.0565686	0.0126265	7.8e-06	14306	ebi-a-GCST90016933	rs13307134	T	C	NA	Gut microbiota abundance (family Coriobacteriaceae id.811)	TRUE	reported	igd
7	24464799	-0.0486059	0.0108982	7.87e-06	14306	ebi-a-GCST90016933	rs62448869	T	A	NA	Gut microbiota abundance (family Coriobacteriaceae id.811)	TRUE	reported	igd
9	136512906	0.0926543	0.0209468	8.27e-06	14306	ebi-a-GCST90016933	rs3025411	A	G	NA	Gut microbiota abundance (family Coriobacteriaceae id.811)	TRUE	reported	igd
10	1922731	0.06075	0.0130939	4.83e-06	14306	ebi-a-GCST90016933	rs11250875	T	C	NA	Gut microbiota abundance (family Coriobacteriaceae id.811)	TRUE	reported	igd
10	65799217	0.0778402	0.0155815	5.43e-07	14306	ebi-a-GCST90016933	rs719099	A	G	NA	Gut microbiota abundance (family Coriobacteriaceae id.811)	TRUE	reported	igd
12	11494021	0.0586265	0.0129006	4.84e-06	14306	ebi-a-GCST90016933	rs1816223	G	A	NA	Gut microbiota abundance (family Coriobacteriaceae id.811)	TRUE	reported	igd
14	39660509	0.103377	0.0229286	6.9e-06	14306	ebi-a-GCST90016933	rs8010111	A	G	NA	Gut microbiota abundance (family Coriobacteriaceae id.811)	TRUE	reported	igd
15	86433579	-0.0510212	0.0114339	8.14e-06	14306	ebi-a-GCST90016933	rs11073596	G	T	NA	Gut microbiota abundance (family Coriobacteriaceae id.811)	TRUE	reported	igd
17	37376685	0.0965017	0.0207666	3.88e-06	14306	ebi-a-GCST90016933	rs34739816	G	T	NA	Gut microbiota abundance (family Coriobacteriaceae id.811)	TRUE	reported	igd
17	8121332	0.0773006	0.017553	8.02e-06	14306	ebi-a-GCST90016933	rs11656361	A	C	NA	Gut microbiota abundance (family Coriobacteriaceae id.811)	TRUE	reported	igd
19	52895166	0.0789796	0.0177205	8.51e-06	14306	ebi-a-GCST90016933	rs12974142	G	A	NA	Gut microbiota abundance (family Coriobacteriaceae id.811)	TRUE	reported	igd
20	62072077	-0.0714367	0.0154113	5.39e-06	14306	ebi-a-GCST90016933	rs67561917	A	G	NA	Gut microbiota abundance (family Coriobacteriaceae id.811)	TRUE	reported	igd
1	147291928	0.0749762	0.0164404	3.36e-06	14306	ebi-a-GCST90017005	rs78250280	G	A	NA	Gut microbiota abundance (genus Eubacterium ventriosum group id.11341)	TRUE	reported	igd
1	109398264	0.0751501	0.0164978	6.11e-06	14306	ebi-a-GCST90017005	rs66746423	C	T	NA	Gut microbiota abundance (genus Eubacterium ventriosum group id.11341)	TRUE	reported	igd
2	203661779	-0.0739179	0.0166705	6.62e-06	14306	ebi-a-GCST90017005	rs6704822	G	A	NA	Gut microbiota abundance (genus Eubacterium ventriosum group id.11341)	TRUE	reported	igd
3	107736434	-0.0715522	0.016137	9.56e-06	14306	ebi-a-GCST90017005	rs13082419	C	T	NA	Gut microbiota abundance (genus Eubacterium ventriosum group id.11341)	TRUE	reported	igd
3	171895485	0.0528752	0.0117972	6.87e-06	14306	ebi-a-GCST90017005	rs66830358	T	A	NA	Gut microbiota abundance (genus Eubacterium ventriosum group id.11341)	TRUE	reported	igd
3	190223732	0.0783394	0.0160257	7.97e-07	14306	ebi-a-GCST90017005	rs57199565	T	C	NA	Gut microbiota abundance (genus Eubacterium ventriosum group id.11341)	TRUE	reported	igd
4	126371814	0.0975711	0.0224388	5.21e-06	14306	ebi-a-GCST90017005	rs73849225	T	C	NA	Gut microbiota abundance (genus Eubacterium ventriosum group id.11341)	TRUE	reported	igd
8	114445055	-0.0906428	0.0191909	1.74e-06	14306	ebi-a-GCST90017005	rs16884680	G	T	NA	Gut microbiota abundance (genus Eubacterium ventriosum group id.11341)	TRUE	reported	igd
12	52423996	0.0618696	0.0132532	2.89e-06	14306	ebi-a-GCST90017005	rs876734	T	C	NA	Gut microbiota abundance (genus Eubacterium ventriosum group id.11341)	TRUE	reported	igd
13	51938576	-0.0817111	0.0183121	7.84e-06	14306	ebi-a-GCST90017005	rs9316536	T	G	NA	Gut microbiota abundance (genus Eubacterium ventriosum group id.11341)	TRUE	reported	igd
13	98785900	-0.143349	0.0286241	7.22e-07	14306	ebi-a-GCST90017005	rs11617697	A	G	NA	Gut microbiota abundance (genus Eubacterium ventriosum group id.11341)	TRUE	reported	igd
14	44975510	-0.0548171	0.0118426	3.55e-06	14306	ebi-a-GCST90017005	rs3809430	T	C	NA	Gut microbiota abundance (genus Eubacterium ventriosum group id.11341)	TRUE	reported	igd
14	51960625	-0.0627263	0.013786	5.76e-06	14306	ebi-a-GCST90017005	rs35179274	C	T	NA	Gut microbiota abundance (genus Eubacterium ventriosum group id.11341)	TRUE	reported	igd
16	60348381	0.0658926	0.0143747	6.55e-06	14306	ebi-a-GCST90017005	rs72783037	C	A	NA	Gut microbiota abundance (genus Eubacterium ventriosum group id.11341)	TRUE	reported	igd
18	22460785	0.0587198	0.0123453	2.08e-06	14306	ebi-a-GCST90017005	rs12964517	G	A	NA	Gut microbiota abundance (genus Eubacterium ventriosum group id.11341)	TRUE	reported	igd
20	50140919	-0.0956303	0.0193428	9.54e-07	14306	ebi-a-GCST90017005	rs73615400	T	C	NA	Gut microbiota abundance (genus Eubacterium ventriosum group id.11341)	TRUE	reported	igd
20	2308307	-0.0603594	0.011658	2.5e-07	14306	ebi-a-GCST90017005	rs6048195	A	T	NA	Gut microbiota abundance (genus Eubacterium ventriosum group id.11341)	TRUE	reported	igd
1	237422989	0.082486	0.0187194	9.96e-06	14306	ebi-a-GCST90017061	rs10495392	T	C	NA	Gut microbiota abundance (genus Ruminococcaceae UCG014 id.11371)	TRUE	reported	igd
1	15322582	-0.115767	0.0254199	8.71e-06	14306	ebi-a-GCST90017061	rs74060145	C	G	NA	Gut microbiota abundance (genus Ruminococcaceae UCG014 id.11371)	TRUE	reported	igd
2	119467367	0.0577127	0.0126675	7.04e-06	14306	ebi-a-GCST90017061	rs439810	C	G	NA	Gut microbiota abundance (genus Ruminococcaceae UCG014 id.11371)	TRUE	reported	igd
2	57205854	0.0671775	0.0139838	2.41e-06	14306	ebi-a-GCST90017061	rs72809222	T	C	NA	Gut microbiota abundance (genus Ruminococcaceae UCG014 id.11371)	TRUE	reported	igd
2	134854659	0.060048	0.0126417	1.9e-06	14306	ebi-a-GCST90017061	rs995642	C	T	NA	Gut microbiota abundance (genus Ruminococcaceae UCG014 id.11371)	TRUE	reported	igd
3	101334609	0.0582548	0.0119657	1.21e-06	14306	ebi-a-GCST90017061	rs12638134	T	G	NA	Gut microbiota abundance (genus Ruminococcaceae UCG014 id.11371)	TRUE	reported	igd
3	123829361	-0.0993852	0.0216819	6.72e-06	14306	ebi-a-GCST90017061	rs73186226	G	A	NA	Gut microbiota abundance (genus Ruminococcaceae UCG014 id.11371)	TRUE	reported	igd
5	36435597	-0.122057	0.0260017	2.4e-06	14306	ebi-a-GCST90017061	rs10941294	C	T	NA	Gut microbiota abundance (genus Ruminococcaceae UCG014 id.11371)	TRUE	reported	igd
5	26110626	-0.18835	0.0386643	4.62e-07	14306	ebi-a-GCST90017061	rs115777838	T	C	NA	Gut microbiota abundance (genus Ruminococcaceae UCG014 id.11371)	TRUE	reported	igd
7	109564034	-0.058129	0.012903	6.04e-06	14306	ebi-a-GCST90017061	rs62478832	T	A	NA	Gut microbiota abundance (genus Ruminococcaceae UCG014 id.11371)	TRUE	reported	igd
8	3636548	-0.0688023	0.0156083	9.8e-06	14306	ebi-a-GCST90017061	rs34402072	C	T	NA	Gut microbiota abundance (genus Ruminococcaceae UCG014 id.11371)	TRUE	reported	igd
9	14363769	0.139276	0.0299132	2.91e-06	14306	ebi-a-GCST90017061	rs56105232	G	A	NA	Gut microbiota abundance (genus Ruminococcaceae UCG014 id.11371)	TRUE	reported	igd
10	119928413	-0.0528257	0.0119367	9.75e-06	14306	ebi-a-GCST90017061	rs853612	A	G	NA	Gut microbiota abundance (genus Ruminococcaceae UCG014 id.11371)	TRUE	reported	igd
11	126024042	0.0607865	0.0138761	9.92e-06	14306	ebi-a-GCST90017061	rs61898819	A	T	NA	Gut microbiota abundance (genus Ruminococcaceae UCG014 id.11371)	TRUE	reported	igd
11	131659000	0.0664624	0.0150069	9.76e-06	14306	ebi-a-GCST90017061	rs10791168	G	A	NA	Gut microbiota abundance (genus Ruminococcaceae UCG014 id.11371)	TRUE	reported	igd
16	87759750	0.067562	0.0150103	7.43e-06	14306	ebi-a-GCST90017061	rs77627087	C	G	NA	Gut microbiota abundance (genus Ruminococcaceae UCG014 id.11371)	TRUE	reported	igd
18	4084336	-0.110863	0.0248098	8.74e-06	14306	ebi-a-GCST90017061	rs79640386	T	A	NA	Gut microbiota abundance (genus Ruminococcaceae UCG014 id.11371)	TRUE	reported	igd
19	49175964	-0.0829544	0.0185058	7.34e-06	14306	ebi-a-GCST90017061	rs17296933	C	G	NA	Gut microbiota abundance (genus Ruminococcaceae UCG014 id.11371)	TRUE	reported	igd
1	61827534	0.14455	0.0316912	5.73e-06	14306	ebi-a-GCST90017091	rs11207728	A	G	NA	Gut microbiota abundance (order Bacillales id.1674)	TRUE	reported	igd
4	127766709	-0.164413	0.0353763	3.07e-06	14306	ebi-a-GCST90017091	rs74420793	A	G	NA	Gut microbiota abundance (order Bacillales id.1674)	TRUE	reported	igd
5	78856074	0.174339	0.0400515	7.6e-06	14306	ebi-a-GCST90017091	rs12522021	T	A	NA	Gut microbiota abundance (order Bacillales id.1674)	TRUE	reported	igd
7	117496144	-0.116319	0.0248527	3.51e-06	14306	ebi-a-GCST90017091	rs10233278	T	C	NA	Gut microbiota abundance (order Bacillales id.1674)	TRUE	reported	igd
7	49423832	-0.248861	0.0525929	1.98e-06	14306	ebi-a-GCST90017091	rs4617108	G	A	NA	Gut microbiota abundance (order Bacillales id.1674)	TRUE	reported	igd
11	38085711	0.205765	0.0453311	8.86e-06	14306	ebi-a-GCST90017091	rs11034576	A	G	NA	Gut microbiota abundance (order Bacillales id.1674)	TRUE	reported	igd
12	69332975	0.148238	0.0326455	4.49e-06	14306	ebi-a-GCST90017091	rs62640857	A	G	NA	Gut microbiota abundance (order Bacillales id.1674)	TRUE	reported	igd
14	49001226	-0.143245	0.0320272	5.06e-06	14306	ebi-a-GCST90017091	rs11844714	A	G	NA	Gut microbiota abundance (order Bacillales id.1674)	TRUE	reported	igd
19	14970441	-0.11471	0.0250025	5.57e-06	14306	ebi-a-GCST90017091	rs10410917	C	T	NA	Gut microbiota abundance (order Bacillales id.1674)	TRUE	reported	igd
20	5826474	0.141125	0.0319309	9.87e-06	14306	ebi-a-GCST90017091	rs1287018	G	A	NA	Gut microbiota abundance (order Bacillales id.1674)	TRUE	reported	igd
21	28684912	-0.192166	0.0358817	1.16e-07	14306	ebi-a-GCST90017091	rs74887130	C	G	NA	Gut microbiota abundance (order Bacillales id.1674)	TRUE	reported	igd
2	239900775	0.0684302	0.0133636	2.76e-07	14306	ebi-a-GCST90016926	rs62191117	A	G	NA	Gut microbiota abundance (family Alcaligenaceae id.2875)	TRUE	reported	igd
3	70588939	0.0603335	0.0127779	2.7e-06	14306	ebi-a-GCST90016926	rs7638039	T	C	NA	Gut microbiota abundance (family Alcaligenaceae id.2875)	TRUE	reported	igd
3	193456274	0.0629104	0.0131712	1.85e-06	14306	ebi-a-GCST90016926	rs2367850	G	C	NA	Gut microbiota abundance (family Alcaligenaceae id.2875)	TRUE	reported	igd
4	75867283	-0.0609257	0.0125363	1.13e-06	14306	ebi-a-GCST90016926	rs17000015	A	T	NA	Gut microbiota abundance (family Alcaligenaceae id.2875)	TRUE	reported	igd
4	45642485	-0.081834	0.0168931	1.03e-06	14306	ebi-a-GCST90016926	rs4033856	T	C	NA	Gut microbiota abundance (family Alcaligenaceae id.2875)	TRUE	reported	igd
5	173497796	0.110583	0.0238514	3.35e-06	14306	ebi-a-GCST90016926	rs62395635	T	C	NA	Gut microbiota abundance (family Alcaligenaceae id.2875)	TRUE	reported	igd
5	104233461	-0.058727	0.0128306	5.97e-06	14306	ebi-a-GCST90016926	rs1153990	A	G	NA	Gut microbiota abundance (family Alcaligenaceae id.2875)	TRUE	reported	igd
6	138305038	0.131484	0.0281089	3.56e-06	14306	ebi-a-GCST90016926	rs112159068	A	T	NA	Gut microbiota abundance (family Alcaligenaceae id.2875)	TRUE	reported	igd
7	104214487	-0.0593564	0.0129137	3.89e-06	14306	ebi-a-GCST90016926	rs6969323	A	C	NA	Gut microbiota abundance (family Alcaligenaceae id.2875)	TRUE	reported	igd
9	82485327	-0.0775052	0.0171554	5.28e-06	14306	ebi-a-GCST90016926	rs112135816	T	G	NA	Gut microbiota abundance (family Alcaligenaceae id.2875)	TRUE	reported	igd
11	20763367	-0.0944052	0.0213287	6.85e-06	14306	ebi-a-GCST90016926	rs74776516	T	G	NA	Gut microbiota abundance (family Alcaligenaceae id.2875)	TRUE	reported	igd
12	1396151	-0.106817	0.023298	3.34e-06	14306	ebi-a-GCST90016926	rs7302582	G	C	NA	Gut microbiota abundance (family Alcaligenaceae id.2875)	TRUE	reported	igd
13	58545246	-0.0570888	0.0110683	2.35e-07	14306	ebi-a-GCST90016926	rs9537886	A	C	NA	Gut microbiota abundance (family Alcaligenaceae id.2875)	TRUE	reported	igd
14	66593668	-0.0563972	0.0124753	6.08e-06	14306	ebi-a-GCST90016926	rs2184675	A	T	NA	Gut microbiota abundance (family Alcaligenaceae id.2875)	TRUE	reported	igd
15	71522509	0.0516967	0.0115503	6.61e-06	14306	ebi-a-GCST90016926	rs28480294	C	T	NA	Gut microbiota abundance (family Alcaligenaceae id.2875)	TRUE	reported	igd
16	85945839	0.0489475	0.0110321	9.13e-06	14306	ebi-a-GCST90016926	rs147968	C	T	NA	Gut microbiota abundance (family Alcaligenaceae id.2875)	TRUE	reported	igd
18	26569901	0.0537051	0.0116008	4.47e-06	14306	ebi-a-GCST90016926	rs9964679	A	G	NA	Gut microbiota abundance (family Alcaligenaceae id.2875)	TRUE	reported	igd
20	29836081	0.0738409	0.0151678	1.04e-06	14306	ebi-a-GCST90016926	rs67737557	C	G	NA	Gut microbiota abundance (family Alcaligenaceae id.2875)	TRUE	reported	igd
1	67379595	-0.0701199	0.0158213	9.58e-06	14306	ebi-a-GCST90016973	rs12034718	G	A	NA	Gut microbiota abundance (genus Butyricicoccus id.2055)	TRUE	reported	igd
2	191304149	-0.0549699	0.0123563	8.59e-06	14306	ebi-a-GCST90016973	rs10084203	G	A	NA	Gut microbiota abundance (genus Butyricicoccus id.2055)	TRUE	reported	igd
2	153453410	0.0828027	0.0167401	7.62e-07	14306	ebi-a-GCST90016973	rs56221232	T	C	NA	Gut microbiota abundance (genus Butyricicoccus id.2055)	TRUE	reported	igd
4	7460153	0.0506956	0.011024	3.87e-06	14306	ebi-a-GCST90016973	rs2017189	T	G	NA	Gut microbiota abundance (genus Butyricicoccus id.2055)	TRUE	reported	igd
7	157688150	0.224039	0.0494959	5.94e-06	14306	ebi-a-GCST90016973	rs62478070	T	G	NA	Gut microbiota abundance (genus Butyricicoccus id.2055)	TRUE	reported	igd
10	126908208	-0.0614216	0.0135979	7.38e-06	14306	ebi-a-GCST90016973	rs4962426	T	G	NA	Gut microbiota abundance (genus Butyricicoccus id.2055)	TRUE	reported	igd
13	100213990	-0.0815733	0.0183167	5.52e-06	14306	ebi-a-GCST90016973	rs7322368	C	T	NA	Gut microbiota abundance (genus Butyricicoccus id.2055)	TRUE	reported	igd
13	27018240	-0.262206	0.0564729	5.79e-06	14306	ebi-a-GCST90016973	rs12585793	T	C	NA	Gut microbiota abundance (genus Butyricicoccus id.2055)	TRUE	reported	igd
18	22899113	0.0619423	0.0139942	6.8e-06	14306	ebi-a-GCST90016973	rs75238760	T	A	NA	Gut microbiota abundance (genus Butyricicoccus id.2055)	TRUE	reported	igd
1	18501459	-0.193287	0.0379293	2.7e-07	14306	ebi-a-GCST90016941	rs16861661	G	A	NA	Gut microbiota abundance (family Lactobacillaceae id.1836)	TRUE	reported	igd
1	179720669	0.191613	0.0425039	7.7e-06	14306	ebi-a-GCST90016941	rs74599091	A	G	NA	Gut microbiota abundance (family Lactobacillaceae id.1836)	TRUE	reported	igd
2	135755629	0.0772453	0.0176921	9.65e-06	14306	ebi-a-GCST90016941	rs1530559	G	A	NA	Gut microbiota abundance (family Lactobacillaceae id.1836)	TRUE	reported	igd
2	28903275	-0.0830224	0.0175267	2.6e-06	14306	ebi-a-GCST90016941	rs11674854	C	T	NA	Gut microbiota abundance (family Lactobacillaceae id.1836)	TRUE	reported	igd
3	173151665	-0.219178	0.0473566	5.96e-06	14306	ebi-a-GCST90016941	rs77478751	A	G	NA	Gut microbiota abundance (family Lactobacillaceae id.1836)	TRUE	reported	igd
4	109896462	0.177082	0.0392269	6.59e-06	14306	ebi-a-GCST90016941	rs62314653	C	A	NA	Gut microbiota abundance (family Lactobacillaceae id.1836)	TRUE	reported	igd
6	67559323	-0.124042	0.0278946	9.45e-06	14306	ebi-a-GCST90016941	rs9345899	A	G	NA	Gut microbiota abundance (family Lactobacillaceae id.1836)	TRUE	reported	igd
8	69010103	-0.0792344	0.0170604	3.61e-06	14306	ebi-a-GCST90016941	rs768253	T	G	NA	Gut microbiota abundance (family Lactobacillaceae id.1836)	TRUE	reported	igd
13	23836941	-0.10381	0.0220135	3.9e-06	14306	ebi-a-GCST90016941	rs1590596	C	G	NA	Gut microbiota abundance (family Lactobacillaceae id.1836)	TRUE	reported	igd
16	73890910	0.082529	0.0168225	8.69e-07	14306	ebi-a-GCST90016941	rs328312	T	A	NA	Gut microbiota abundance (family Lactobacillaceae id.1836)	TRUE	reported	igd
19	6928017	0.0999419	0.0201687	5.77e-07	14306	ebi-a-GCST90016941	rs921925	A	C	NA	Gut microbiota abundance (family Lactobacillaceae id.1836)	TRUE	reported	igd
20	54192992	-0.0825646	0.0170282	1.38e-06	14306	ebi-a-GCST90016941	rs6092149	A	T	NA	Gut microbiota abundance (family Lactobacillaceae id.1836)	TRUE	reported	igd
1	234126516	0.126418	0.0282207	8.58e-06	14306	ebi-a-GCST90016964	rs4364940	A	G	NA	Gut microbiota abundance (genus Alloprevotella id.961)	TRUE	reported	igd
3	152805600	0.119599	0.0259446	4.99e-06	14306	ebi-a-GCST90016964	rs4680035	G	A	NA	Gut microbiota abundance (genus Alloprevotella id.961)	TRUE	reported	igd
3	79794395	0.125564	0.0280409	9.27e-06	14306	ebi-a-GCST90016964	rs17380632	A	T	NA	Gut microbiota abundance (genus Alloprevotella id.961)	TRUE	reported	igd
4	189076705	-0.161506	0.0359102	7.94e-06	14306	ebi-a-GCST90016964	rs58212166	A	G	NA	Gut microbiota abundance (genus Alloprevotella id.961)	TRUE	reported	igd
8	69994816	0.145669	0.0290678	9.64e-07	14306	ebi-a-GCST90016964	rs12675596	G	T	NA	Gut microbiota abundance (genus Alloprevotella id.961)	TRUE	reported	igd
21	36053643	-0.138234	0.0308961	8.37e-06	14306	ebi-a-GCST90016964	rs2154444	G	T	NA	Gut microbiota abundance (genus Alloprevotella id.961)	TRUE	reported	igd
21	40993008	-0.156037	0.0344392	8.84e-06	14306	ebi-a-GCST90016964	rs34619204	G	A	NA	Gut microbiota abundance (genus Alloprevotella id.961)	TRUE	reported	igd
1	179370499	-0.120881	0.0249229	1.52e-06	14306	ebi-a-GCST90017059	rs12724320	C	T	NA	Gut microbiota abundance (genus Ruminococcaceae UCG011 id.11368)	TRUE	reported	igd
1	219901055	-0.184934	0.0394616	2.37e-06	14306	ebi-a-GCST90017059	rs9729514	G	A	NA	Gut microbiota abundance (genus Ruminococcaceae UCG011 id.11368)	TRUE	reported	igd
3	76205107	-0.111816	0.0248963	7.75e-06	14306	ebi-a-GCST90017059	rs4490371	T	C	NA	Gut microbiota abundance (genus Ruminococcaceae UCG011 id.11368)	TRUE	reported	igd
3	185469491	0.132725	0.0282037	2.81e-06	14306	ebi-a-GCST90017059	rs12636310	G	A	NA	Gut microbiota abundance (genus Ruminococcaceae UCG011 id.11368)	TRUE	reported	igd
6	105073676	-0.182339	0.0339898	7.04e-08	14306	ebi-a-GCST90017059	rs1416041	A	C	NA	Gut microbiota abundance (genus Ruminococcaceae UCG011 id.11368)	TRUE	reported	igd
7	111763988	0.109097	0.0233699	3.19e-06	14306	ebi-a-GCST90017059	rs2729556	T	C	NA	Gut microbiota abundance (genus Ruminococcaceae UCG011 id.11368)	TRUE	reported	igd
7	11222521	0.110917	0.0244556	6.5e-06	14306	ebi-a-GCST90017059	rs10274562	C	T	NA	Gut microbiota abundance (genus Ruminococcaceae UCG011 id.11368)	TRUE	reported	igd
12	29634919	-0.152166	0.0317519	2.06e-06	14306	ebi-a-GCST90017059	rs79113084	C	T	NA	Gut microbiota abundance (genus Ruminococcaceae UCG011 id.11368)	TRUE	reported	igd
1	183503664	-0.112639	0.0242751	5.2e-06	14306	ebi-a-GCST90017009	rs3842897	G	A	NA	Gut microbiota abundance (genus Family XIII UCG001 id.11294)	TRUE	reported	igd
1	85228325	-0.0647298	0.0134065	1.17e-06	14306	ebi-a-GCST90017009	rs12049454	T	C	NA	Gut microbiota abundance (genus Family XIII UCG001 id.11294)	TRUE	reported	igd
3	45479090	0.19313	0.0419866	3.77e-06	14306	ebi-a-GCST90017009	rs76463770	A	G	NA	Gut microbiota abundance (genus Family XIII UCG001 id.11294)	TRUE	reported	igd
3	188224096	0.0665521	0.0137151	1.25e-06	14306	ebi-a-GCST90017009	rs1426266	C	T	NA	Gut microbiota abundance (genus Family XIII UCG001 id.11294)	TRUE	reported	igd
6	76598635	-0.0611904	0.013457	4.29e-06	14306	ebi-a-GCST90017009	rs62414802	C	T	NA	Gut microbiota abundance (genus Family XIII UCG001 id.11294)	TRUE	reported	igd
11	94681786	-0.0809085	0.0174782	3.52e-06	14306	ebi-a-GCST90017009	rs7119679	G	A	NA	Gut microbiota abundance (genus Family XIII UCG001 id.11294)	TRUE	reported	igd
15	25151194	-0.121679	0.0260821	3.05e-06	14306	ebi-a-GCST90017009	rs116979587	T	A	NA	Gut microbiota abundance (genus Family XIII UCG001 id.11294)	TRUE	reported	igd
17	78223817	-0.088655	0.0198094	8.02e-06	14306	ebi-a-GCST90017009	rs8076666	G	A	NA	Gut microbiota abundance (genus Family XIII UCG001 id.11294)	TRUE	reported	igd
17	33761027	-0.149047	0.0333271	7.88e-06	14306	ebi-a-GCST90017009	rs112362903	A	G	NA	Gut microbiota abundance (genus Family XIII UCG001 id.11294)	TRUE	reported	igd
21	45153079	-0.0759406	0.0165099	5.36e-06	14306	ebi-a-GCST90017009	rs2276529	C	G	NA	Gut microbiota abundance (genus Family XIII UCG001 id.11294)	TRUE	reported	igd
1	203991605	-0.112244	0.0253553	2.27e-06	14306	ebi-a-GCST90017097	rs2692012	G	A	NA	Gut microbiota abundance (order Desulfovibrionales id.3156)	TRUE	reported	igd
1	203308383	-0.0729137	0.0150954	2.7e-06	14306	ebi-a-GCST90017097	rs16851319	G	C	NA	Gut microbiota abundance (order Desulfovibrionales id.3156)	TRUE	reported	igd
2	233929283	-0.0524466	0.0115749	7.2e-06	14306	ebi-a-GCST90017097	rs3935584	C	T	NA	Gut microbiota abundance (order Desulfovibrionales id.3156)	TRUE	reported	igd
3	31133401	0.0529219	0.0118542	8.74e-06	14306	ebi-a-GCST90017097	rs186073	T	C	NA	Gut microbiota abundance (order Desulfovibrionales id.3156)	TRUE	reported	igd
8	57865378	-0.0772459	0.0170876	9e-06	14306	ebi-a-GCST90017097	rs72647048	T	C	NA	Gut microbiota abundance (order Desulfovibrionales id.3156)	TRUE	reported	igd
9	15269705	0.21009	0.0456974	3.22e-06	14306	ebi-a-GCST90017097	rs112381107	C	T	NA	Gut microbiota abundance (order Desulfovibrionales id.3156)	TRUE	reported	igd
9	81834426	-0.0727501	0.0154369	2.25e-06	14306	ebi-a-GCST90017097	rs17791387	A	G	NA	Gut microbiota abundance (order Desulfovibrionales id.3156)	TRUE	reported	igd
10	11855599	0.0554862	0.0117486	2.61e-06	14306	ebi-a-GCST90017097	rs11599763	C	T	NA	Gut microbiota abundance (order Desulfovibrionales id.3156)	TRUE	reported	igd
15	96161065	-0.0573633	0.0129462	7.51e-06	14306	ebi-a-GCST90017097	rs62020470	A	G	NA	Gut microbiota abundance (order Desulfovibrionales id.3156)	TRUE	reported	igd
16	71541641	-0.0544713	0.0117811	3.97e-06	14306	ebi-a-GCST90017097	rs9928243	C	A	NA	Gut microbiota abundance (order Desulfovibrionales id.3156)	TRUE	reported	igd
17	2856662	-0.0953383	0.0201367	2.43e-06	14306	ebi-a-GCST90017097	rs4506934	C	T	NA	Gut microbiota abundance (order Desulfovibrionales id.3156)	TRUE	reported	igd
20	33694801	0.0836765	0.0166098	2.53e-07	14306	ebi-a-GCST90017097	rs6058181	C	T	NA	Gut microbiota abundance (order Desulfovibrionales id.3156)	TRUE	reported	igd
21	45064961	0.0569024	0.0124223	4.17e-06	14306	ebi-a-GCST90017097	rs2838334	G	A	NA	Gut microbiota abundance (order Desulfovibrionales id.3156)	TRUE	reported	igd
2	33607071	-0.149152	0.0316484	3.35e-06	14306	ebi-a-GCST90016963	rs6742198	A	G	NA	Gut microbiota abundance (genus Allisonella id.2174)	TRUE	reported	igd
5	114286707	-0.115769	0.0248626	3.59e-06	14306	ebi-a-GCST90016963	rs1901739	G	T	NA	Gut microbiota abundance (genus Allisonella id.2174)	TRUE	reported	igd
7	137968010	0.148523	0.0334857	6.09e-06	14306	ebi-a-GCST90016963	rs76904847	G	A	NA	Gut microbiota abundance (genus Allisonella id.2174)	TRUE	reported	igd
9	100150556	0.146679	0.0297186	1.21e-06	14306	ebi-a-GCST90016963	rs35778461	C	T	NA	Gut microbiota abundance (genus Allisonella id.2174)	TRUE	reported	igd
9	79110160	-0.168974	0.0296976	3.57e-08	14306	ebi-a-GCST90016963	rs602075	G	A	NA	Gut microbiota abundance (genus Allisonella id.2174)	TRUE	reported	igd
10	122413451	0.167966	0.0373586	8.87e-06	14306	ebi-a-GCST90016963	rs7898615	T	G	NA	Gut microbiota abundance (genus Allisonella id.2174)	TRUE	reported	igd
11	88632972	-0.112231	0.0251681	9.41e-06	14306	ebi-a-GCST90016963	rs594561	T	C	NA	Gut microbiota abundance (genus Allisonella id.2174)	TRUE	reported	igd
12	28018998	-0.146322	0.0320852	5.72e-06	14306	ebi-a-GCST90016963	rs35110698	T	C	NA	Gut microbiota abundance (genus Allisonella id.2174)	TRUE	reported	igd
18	75370866	-0.175203	0.0404474	4.88e-06	14306	ebi-a-GCST90016963	rs685403	G	C	NA	Gut microbiota abundance (genus Allisonella id.2174)	TRUE	reported	igd
1	14201546	0.0641305	0.0149933	8.8e-06	14306	ebi-a-GCST90017007	rs12753492	A	C	NA	Gut microbiota abundance (genus Faecalibacterium id.2057)	TRUE	reported	igd
1	245267339	-0.232262	0.0512364	7.02e-06	14306	ebi-a-GCST90017007	rs10927394	G	T	NA	Gut microbiota abundance (genus Faecalibacterium id.2057)	TRUE	reported	igd
1	111036827	0.145631	0.0323019	8.14e-06	14306	ebi-a-GCST90017007	rs79656633	T	C	NA	Gut microbiota abundance (genus Faecalibacterium id.2057)	TRUE	reported	igd
2	37125235	-0.0861565	0.01896	5.7e-06	14306	ebi-a-GCST90017007	rs114946999	C	T	NA	Gut microbiota abundance (genus Faecalibacterium id.2057)	TRUE	reported	igd
6	131587157	-0.134864	0.0277032	1.38e-06	14306	ebi-a-GCST90017007	rs6910935	G	A	NA	Gut microbiota abundance (genus Faecalibacterium id.2057)	TRUE	reported	igd
8	38593645	-0.078354	0.017183	6.4e-06	14306	ebi-a-GCST90017007	rs11776390	T	C	NA	Gut microbiota abundance (genus Faecalibacterium id.2057)	TRUE	reported	igd
10	128614990	0.0817953	0.018369	9.18e-06	14306	ebi-a-GCST90017007	rs61875484	C	G	NA	Gut microbiota abundance (genus Faecalibacterium id.2057)	TRUE	reported	igd
12	83502773	0.094833	0.0163962	7.57e-09	14306	ebi-a-GCST90017007	rs12320842	C	G	NA	Gut microbiota abundance (genus Faecalibacterium id.2057)	TRUE	reported	igd
13	53567017	-0.048317	0.010797	5.33e-06	14306	ebi-a-GCST90017007	rs9536330	T	C	NA	Gut microbiota abundance (genus Faecalibacterium id.2057)	TRUE	reported	igd
14	64044097	-0.0576251	0.0119649	1.3e-06	14306	ebi-a-GCST90017007	rs1271565	C	T	NA	Gut microbiota abundance (genus Faecalibacterium id.2057)	TRUE	reported	igd
15	47404021	0.0504817	0.0109368	3.66e-06	14306	ebi-a-GCST90017007	rs28376661	C	G	NA	Gut microbiota abundance (genus Faecalibacterium id.2057)	TRUE	reported	igd
16	6099863	0.227585	0.0465522	1.76e-06	14306	ebi-a-GCST90017007	rs75499067	C	T	NA	Gut microbiota abundance (genus Faecalibacterium id.2057)	TRUE	reported	igd
21	39027901	-0.0866356	0.0196496	7.54e-06	14306	ebi-a-GCST90017007	rs2835874	T	C	NA	Gut microbiota abundance (genus Faecalibacterium id.2057)	TRUE	reported	igd
3	144148905	0.0775591	0.0174641	8.95e-06	14306	ebi-a-GCST90017073	rs2569953	C	A	NA	Gut microbiota abundance (genus Terrisporobacter id.11348)	TRUE	reported	igd
9	117245252	-0.0799209	0.0173794	4.54e-06	14306	ebi-a-GCST90017073	rs7034891	G	C	NA	Gut microbiota abundance (genus Terrisporobacter id.11348)	TRUE	reported	igd
11	8938819	0.226399	0.0454642	4.16e-07	14306	ebi-a-GCST90017073	rs1883097	C	T	NA	Gut microbiota abundance (genus Terrisporobacter id.11348)	TRUE	reported	igd
11	20621043	0.134617	0.0301177	7.94e-06	14306	ebi-a-GCST90017073	rs58405430	G	T	NA	Gut microbiota abundance (genus Terrisporobacter id.11348)	TRUE	reported	igd
16	15920394	0.091256	0.0205493	8.48e-06	14306	ebi-a-GCST90017073	rs7184125	T	C	NA	Gut microbiota abundance (genus Terrisporobacter id.11348)	TRUE	reported	igd
19	17026940	0.0814505	0.0175943	3.97e-06	14306	ebi-a-GCST90017073	rs2872237	A	C	NA	Gut microbiota abundance (genus Terrisporobacter id.11348)	TRUE	reported	igd
2	169033340	0.136039	0.0284399	1.31e-06	14306	ebi-a-GCST90017106	rs76784716	A	G	NA	Gut microbiota abundance (order Rhodospirillales id.2667)	TRUE	reported	igd
2	225633812	0.094128	0.0198389	2.68e-06	14306	ebi-a-GCST90017106	rs3754624	C	T	NA	Gut microbiota abundance (order Rhodospirillales id.2667)	TRUE	reported	igd
3	84471266	-0.0865002	0.0195197	7.87e-06	14306	ebi-a-GCST90017106	rs55876211	C	T	NA	Gut microbiota abundance (order Rhodospirillales id.2667)	TRUE	reported	igd
3	13726736	-0.0830794	0.0162642	3.07e-07	14306	ebi-a-GCST90017106	rs9813022	A	G	NA	Gut microbiota abundance (order Rhodospirillales id.2667)	TRUE	reported	igd
4	134248015	-0.0997433	0.0222165	6.02e-06	14306	ebi-a-GCST90017106	rs77304857	C	A	NA	Gut microbiota abundance (order Rhodospirillales id.2667)	TRUE	reported	igd
5	27945645	0.0996735	0.0216667	3.88e-06	14306	ebi-a-GCST90017106	rs1549633	A	C	NA	Gut microbiota abundance (order Rhodospirillales id.2667)	TRUE	reported	igd
5	67577051	0.0800354	0.0178737	7.98e-06	14306	ebi-a-GCST90017106	rs3730086	A	G	NA	Gut microbiota abundance (order Rhodospirillales id.2667)	TRUE	reported	igd
5	119372737	-0.114725	0.0247994	4.07e-06	14306	ebi-a-GCST90017106	rs1035406	G	A	NA	Gut microbiota abundance (order Rhodospirillales id.2667)	TRUE	reported	igd
8	131958403	0.120726	0.0260989	2.83e-06	14306	ebi-a-GCST90017106	rs7001029	C	T	NA	Gut microbiota abundance (order Rhodospirillales id.2667)	TRUE	reported	igd
10	2670553	0.105215	0.0233778	3.98e-06	14306	ebi-a-GCST90017106	rs4278423	T	C	NA	Gut microbiota abundance (order Rhodospirillales id.2667)	TRUE	reported	igd
10	113419797	0.0722755	0.0158186	4.69e-06	14306	ebi-a-GCST90017106	rs11591293	G	T	NA	Gut microbiota abundance (order Rhodospirillales id.2667)	TRUE	reported	igd
12	73139398	0.164663	0.0360285	7e-06	14306	ebi-a-GCST90017106	rs61933850	G	A	NA	Gut microbiota abundance (order Rhodospirillales id.2667)	TRUE	reported	igd
15	61775734	0.0945198	0.0202139	3.7e-06	14306	ebi-a-GCST90017106	rs11630875	T	C	NA	Gut microbiota abundance (order Rhodospirillales id.2667)	TRUE	reported	igd
16	88554243	-0.0695313	0.0157065	9.75e-06	14306	ebi-a-GCST90017106	rs13336560	C	T	NA	Gut microbiota abundance (order Rhodospirillales id.2667)	TRUE	reported	igd
22	27173098	0.0727755	0.0159522	7.33e-06	14306	ebi-a-GCST90017106	rs4822789	G	C	NA	Gut microbiota abundance (order Rhodospirillales id.2667)	TRUE	reported	igd
1	179629191	0.108044	0.023638	5.32e-06	14306	ebi-a-GCST90017035	rs7540303	C	T	NA	Gut microbiota abundance (genus Olsenella id.822)	TRUE	reported	igd
1	231960352	0.111131	0.0237218	3.43e-06	14306	ebi-a-GCST90017035	rs2759329	A	G	NA	Gut microbiota abundance (genus Olsenella id.822)	TRUE	reported	igd
1	247642270	-0.223604	0.0482391	3.87e-06	14306	ebi-a-GCST90017035	rs35225860	A	G	NA	Gut microbiota abundance (genus Olsenella id.822)	TRUE	reported	igd
2	150077190	-0.108148	0.0236848	4.86e-06	14306	ebi-a-GCST90017035	rs1035588	A	G	NA	Gut microbiota abundance (genus Olsenella id.822)	TRUE	reported	igd
4	174810498	-0.104783	0.0231343	6.44e-06	14306	ebi-a-GCST90017035	rs61090148	A	G	NA	Gut microbiota abundance (genus Olsenella id.822)	TRUE	reported	igd
6	10422207	0.119966	0.0268645	7.28e-06	14306	ebi-a-GCST90017035	rs9460691	C	A	NA	Gut microbiota abundance (genus Olsenella id.822)	TRUE	reported	igd
9	21884425	-0.249079	0.0520814	2.95e-06	14306	ebi-a-GCST90017035	rs72691585	C	A	NA	Gut microbiota abundance (genus Olsenella id.822)	TRUE	reported	igd
10	10777085	0.140434	0.0295602	2.2e-06	14306	ebi-a-GCST90017035	rs17148768	G	A	NA	Gut microbiota abundance (genus Olsenella id.822)	TRUE	reported	igd
17	59632873	0.106529	0.0240379	9.7e-06	14306	ebi-a-GCST90017035	rs8066522	A	G	NA	Gut microbiota abundance (genus Olsenella id.822)	TRUE	reported	igd
19	4925018	-0.19943	0.0407033	1.19e-06	14306	ebi-a-GCST90017035	rs62112538	C	T	NA	Gut microbiota abundance (genus Olsenella id.822)	TRUE	reported	igd
20	19969568	0.122938	0.0269928	4.48e-06	14306	ebi-a-GCST90017035	rs6046522	C	T	NA	Gut microbiota abundance (genus Olsenella id.822)	TRUE	reported	igd
3	14306949	-0.138933	0.0268045	2.03e-07	14306	ebi-a-GCST90017112	rs9864379	T	C	NA	Gut microbiota abundance (phylum Cyanobacteria id.1500)	TRUE	reported	igd
4	37842537	0.0962131	0.0202617	3.61e-06	14306	ebi-a-GCST90017112	rs2553290	A	T	NA	Gut microbiota abundance (phylum Cyanobacteria id.1500)	TRUE	reported	igd
6	48288456	0.151774	0.0326827	4.23e-06	14306	ebi-a-GCST90017112	rs584122	T	C	NA	Gut microbiota abundance (phylum Cyanobacteria id.1500)	TRUE	reported	igd
7	21647735	-0.231868	0.0493393	2.87e-06	14306	ebi-a-GCST90017112	rs76531781	T	C	NA	Gut microbiota abundance (phylum Cyanobacteria id.1500)	TRUE	reported	igd
9	110489551	0.0974327	0.0219351	8.09e-06	14306	ebi-a-GCST90017112	rs12555298	G	A	NA	Gut microbiota abundance (phylum Cyanobacteria id.1500)	TRUE	reported	igd
13	100566758	0.107346	0.0242469	9.11e-06	14306	ebi-a-GCST90017112	rs61972390	T	C	NA	Gut microbiota abundance (phylum Cyanobacteria id.1500)	TRUE	reported	igd
14	100168298	-0.0800404	0.0176621	6.62e-06	14306	ebi-a-GCST90017112	rs7148504	T	G	NA	Gut microbiota abundance (phylum Cyanobacteria id.1500)	TRUE	reported	igd
15	100880888	0.111364	0.0247743	8.86e-06	14306	ebi-a-GCST90017112	rs2585223	T	C	NA	Gut microbiota abundance (phylum Cyanobacteria id.1500)	TRUE	reported	igd
17	26104110	0.218257	0.0464571	4.25e-06	14306	ebi-a-GCST90017112	rs2314810	G	C	NA	Gut microbiota abundance (phylum Cyanobacteria id.1500)	TRUE	reported	igd
18	1008239	-0.111385	0.0212922	1.57e-07	14306	ebi-a-GCST90017112	rs789068	G	A	NA	Gut microbiota abundance (phylum Cyanobacteria id.1500)	TRUE	reported	igd
1	24473669	0.0901053	0.0203104	9.6e-06	14306	ebi-a-GCST90016951	rs76724913	T	G	NA	Gut microbiota abundance (family Ruminococcaceae id.2050)	TRUE	reported	igd
1	147744468	-0.0927607	0.0210123	8.69e-06	14306	ebi-a-GCST90016951	rs3009418	A	C	NA	Gut microbiota abundance (family Ruminococcaceae id.2050)	TRUE	reported	igd
1	107661606	0.108708	0.0238006	4.22e-06	14306	ebi-a-GCST90016951	rs1612733	T	C	NA	Gut microbiota abundance (family Ruminococcaceae id.2050)	TRUE	reported	igd
1	61425267	0.0848534	0.0172114	7.3e-07	14306	ebi-a-GCST90016951	rs17376049	T	C	NA	Gut microbiota abundance (family Ruminococcaceae id.2050)	TRUE	reported	igd
2	218216801	-0.169146	0.0355009	1.14e-06	14306	ebi-a-GCST90016951	rs2113833	C	T	NA	Gut microbiota abundance (family Ruminococcaceae id.2050)	TRUE	reported	igd
2	29829167	0.053336	0.0120209	8.52e-06	14306	ebi-a-GCST90016951	rs10166469	C	T	NA	Gut microbiota abundance (family Ruminococcaceae id.2050)	TRUE	reported	igd
8	4555684	0.0490539	0.0109865	8.61e-06	14306	ebi-a-GCST90016951	rs1158100	G	A	NA	Gut microbiota abundance (family Ruminococcaceae id.2050)	TRUE	reported	igd
8	69732887	-0.0534595	0.011677	5.35e-06	14306	ebi-a-GCST90016951	rs10093275	T	C	NA	Gut microbiota abundance (family Ruminococcaceae id.2050)	TRUE	reported	igd
9	2801371	-0.199327	0.0410444	1.66e-06	14306	ebi-a-GCST90016951	rs56199908	T	C	NA	Gut microbiota abundance (family Ruminococcaceae id.2050)	TRUE	reported	igd
11	116485496	0.0706431	0.016046	9.29e-06	14306	ebi-a-GCST90016951	rs499272	G	C	NA	Gut microbiota abundance (family Ruminococcaceae id.2050)	TRUE	reported	igd
12	47384118	0.13822	0.0266152	1.44e-07	14306	ebi-a-GCST90016951	rs55793120	T	C	NA	Gut microbiota abundance (family Ruminococcaceae id.2050)	TRUE	reported	igd
20	58278102	-0.0480152	0.0106011	6.04e-06	14306	ebi-a-GCST90016951	rs2426816	T	A	NA	Gut microbiota abundance (family Ruminococcaceae id.2050)	TRUE	reported	igd
1	97457427	-0.0497374	0.0111376	8.03e-06	14306	ebi-a-GCST90016937	rs290833	T	G	NA	Gut microbiota abundance (family Erysipelotrichaceae id.2149)	TRUE	reported	igd
1	64139196	-0.0475363	0.0106939	9.53e-06	14306	ebi-a-GCST90016937	rs1884466	C	T	NA	Gut microbiota abundance (family Erysipelotrichaceae id.2149)	TRUE	reported	igd
3	195793712	-0.0524152	0.0106784	8.95e-07	14306	ebi-a-GCST90016937	rs2300774	A	G	NA	Gut microbiota abundance (family Erysipelotrichaceae id.2149)	TRUE	reported	igd
5	3002546	-0.0492438	0.010887	6.15e-06	14306	ebi-a-GCST90016937	rs1074800	G	A	NA	Gut microbiota abundance (family Erysipelotrichaceae id.2149)	TRUE	reported	igd
8	38803551	0.0681159	0.0127883	1.12e-07	14306	ebi-a-GCST90016937	rs62504403	C	T	NA	Gut microbiota abundance (family Erysipelotrichaceae id.2149)	TRUE	reported	igd
8	2954952	0.0839071	0.0199131	9.28e-06	14306	ebi-a-GCST90016937	rs7826267	G	T	NA	Gut microbiota abundance (family Erysipelotrichaceae id.2149)	TRUE	reported	igd
10	133897233	-0.0552212	0.0116074	2.33e-06	14306	ebi-a-GCST90016937	rs10781552	C	T	NA	Gut microbiota abundance (family Erysipelotrichaceae id.2149)	TRUE	reported	igd
13	40385457	0.10305	0.0224648	2.79e-06	14306	ebi-a-GCST90016937	rs17530232	A	G	NA	Gut microbiota abundance (family Erysipelotrichaceae id.2149)	TRUE	reported	igd
14	80357610	0.0724145	0.0164471	5.4e-06	14306	ebi-a-GCST90016937	rs56970041	T	G	NA	Gut microbiota abundance (family Erysipelotrichaceae id.2149)	TRUE	reported	igd
14	48997206	0.0608929	0.0133764	4.23e-06	14306	ebi-a-GCST90016937	rs4078432	T	C	NA	Gut microbiota abundance (family Erysipelotrichaceae id.2149)	TRUE	reported	igd
14	56156504	0.0538798	0.0116888	4.08e-06	14306	ebi-a-GCST90016937	rs8003149	C	T	NA	Gut microbiota abundance (family Erysipelotrichaceae id.2149)	TRUE	reported	igd
17	70327224	-0.0806041	0.0167641	1.85e-06	14306	ebi-a-GCST90016937	rs35161940	T	C	NA	Gut microbiota abundance (family Erysipelotrichaceae id.2149)	TRUE	reported	igd
18	5830507	-0.0945759	0.0194091	9.12e-07	14306	ebi-a-GCST90016937	rs7234058	T	C	NA	Gut microbiota abundance (family Erysipelotrichaceae id.2149)	TRUE	reported	igd
1	207003374	-0.0619356	0.0138937	8e-06	14306	ebi-a-GCST90016970	rs12022129	A	G	NA	Gut microbiota abundance (genus Bifidobacterium id.436)	TRUE	reported	igd
2	136616754	-0.119703	0.0127294	1.28e-20	14306	ebi-a-GCST90016970	rs182549	T	C	NA	Gut microbiota abundance (genus Bifidobacterium id.436)	TRUE	reported	igd
2	189805784	-0.0624643	0.0131205	2.17e-06	14306	ebi-a-GCST90016970	rs62181700	G	A	NA	Gut microbiota abundance (genus Bifidobacterium id.436)	TRUE	reported	igd
2	49906864	0.0562084	0.0117923	1.93e-06	14306	ebi-a-GCST90016970	rs4567981	T	A	NA	Gut microbiota abundance (genus Bifidobacterium id.436)	TRUE	reported	igd
4	1517826	0.0546319	0.0121139	6.67e-06	14306	ebi-a-GCST90016970	rs55888705	A	G	NA	Gut microbiota abundance (genus Bifidobacterium id.436)	TRUE	reported	igd
5	521096	0.0534239	0.0117431	5.78e-06	14306	ebi-a-GCST90016970	rs4957061	T	C	NA	Gut microbiota abundance (genus Bifidobacterium id.436)	TRUE	reported	igd
5	142793467	-0.0953566	0.0209236	4.38e-06	14306	ebi-a-GCST90016970	rs73797465	T	G	NA	Gut microbiota abundance (genus Bifidobacterium id.436)	TRUE	reported	igd
5	169748189	-0.0846055	0.0184003	3.96e-06	14306	ebi-a-GCST90016970	rs76671854	C	G	NA	Gut microbiota abundance (genus Bifidobacterium id.436)	TRUE	reported	igd
6	14617591	0.0558234	0.0121219	3.57e-06	14306	ebi-a-GCST90016970	rs857444	C	T	NA	Gut microbiota abundance (genus Bifidobacterium id.436)	TRUE	reported	igd
7	48090746	-0.070741	0.0157926	7.5e-06	14306	ebi-a-GCST90016970	rs2686790	C	T	NA	Gut microbiota abundance (genus Bifidobacterium id.436)	TRUE	reported	igd
10	126089703	-0.0712624	0.015983	8.05e-06	14306	ebi-a-GCST90016970	rs2491158	A	G	NA	Gut microbiota abundance (genus Bifidobacterium id.436)	TRUE	reported	igd
12	20378911	-0.0624207	0.0129438	1.65e-06	14306	ebi-a-GCST90016970	rs10841473	G	C	NA	Gut microbiota abundance (genus Bifidobacterium id.436)	TRUE	reported	igd
13	112859829	0.112428	0.0201813	1.08e-08	14306	ebi-a-GCST90016970	rs7322849	T	C	NA	Gut microbiota abundance (genus Bifidobacterium id.436)	TRUE	reported	igd
17	72897722	-0.0637641	0.0138746	5.19e-06	14306	ebi-a-GCST90016970	rs540489	T	G	NA	Gut microbiota abundance (genus Bifidobacterium id.436)	TRUE	reported	igd
21	31861790	0.232354	0.0505979	4.86e-06	14306	ebi-a-GCST90016970	rs75344046	C	T	NA	Gut microbiota abundance (genus Bifidobacterium id.436)	TRUE	reported	igd
22	18354272	-0.0536216	0.0120801	9e-06	14306	ebi-a-GCST90016970	rs5746486	T	C	NA	Gut microbiota abundance (genus Bifidobacterium id.436)	TRUE	reported	igd
3	97972214	-0.222573	0.0484634	8.71e-06	14306	ebi-a-GCST90017105	rs73139353	A	C	NA	Gut microbiota abundance (order Pasteurellales id.3688)	TRUE	reported	igd
5	26531908	0.13988	0.0303029	3.35e-06	14306	ebi-a-GCST90017105	rs72756943	G	A	NA	Gut microbiota abundance (order Pasteurellales id.3688)	TRUE	reported	igd
6	55448491	-0.0881865	0.0169965	2.48e-07	14306	ebi-a-GCST90017105	rs9382510	C	T	NA	Gut microbiota abundance (order Pasteurellales id.3688)	TRUE	reported	igd
6	129224488	0.102214	0.0197189	3.05e-07	14306	ebi-a-GCST90017105	rs12191680	C	G	NA	Gut microbiota abundance (order Pasteurellales id.3688)	TRUE	reported	igd
7	116918060	-0.0781862	0.0175366	7.75e-06	14306	ebi-a-GCST90017105	rs6972479	A	G	NA	Gut microbiota abundance (order Pasteurellales id.3688)	TRUE	reported	igd
9	6818307	-0.118018	0.0259206	7.23e-06	14306	ebi-a-GCST90017105	rs62568866	T	A	NA	Gut microbiota abundance (order Pasteurellales id.3688)	TRUE	reported	igd
9	22718481	-0.119902	0.0258219	4.29e-06	14306	ebi-a-GCST90017105	rs10965428	C	A	NA	Gut microbiota abundance (order Pasteurellales id.3688)	TRUE	reported	igd
9	105650242	-0.241159	0.0498372	2.05e-06	14306	ebi-a-GCST90017105	rs78909003	T	C	NA	Gut microbiota abundance (order Pasteurellales id.3688)	TRUE	reported	igd
10	94306385	0.24289	0.0500406	1.83e-06	14306	ebi-a-GCST90017105	rs76022354	C	T	NA	Gut microbiota abundance (order Pasteurellales id.3688)	TRUE	reported	igd
11	9951672	-0.0717634	0.0149229	1.44e-06	14306	ebi-a-GCST90017105	rs10840326	C	G	NA	Gut microbiota abundance (order Pasteurellales id.3688)	TRUE	reported	igd
12	115491973	0.122729	0.0264958	4.02e-06	14306	ebi-a-GCST90017105	rs35510	A	G	NA	Gut microbiota abundance (order Pasteurellales id.3688)	TRUE	reported	igd
15	73477482	-0.0670948	0.015239	9.19e-06	14306	ebi-a-GCST90017105	rs12050685	A	G	NA	Gut microbiota abundance (order Pasteurellales id.3688)	TRUE	reported	igd
16	84977389	0.0710386	0.0158024	8.23e-06	14306	ebi-a-GCST90017105	rs9938097	C	T	NA	Gut microbiota abundance (order Pasteurellales id.3688)	TRUE	reported	igd
16	48742489	-0.113957	0.0256403	7.07e-06	14306	ebi-a-GCST90017105	rs111582866	G	A	NA	Gut microbiota abundance (order Pasteurellales id.3688)	TRUE	reported	igd
17	64535013	-0.176406	0.041017	9.08e-06	14306	ebi-a-GCST90017105	rs9895850	T	C	NA	Gut microbiota abundance (order Pasteurellales id.3688)	TRUE	reported	igd
17	32862601	0.187381	0.0429572	7.32e-06	14306	ebi-a-GCST90017105	rs16970009	A	G	NA	Gut microbiota abundance (order Pasteurellales id.3688)	TRUE	reported	igd
20	5412480	-0.0986502	0.0216316	9.46e-06	14306	ebi-a-GCST90017105	rs731534	C	G	NA	Gut microbiota abundance (order Pasteurellales id.3688)	TRUE	reported	igd
20	57274077	0.0684647	0.014674	3.44e-06	14306	ebi-a-GCST90017105	rs6092684	A	T	NA	Gut microbiota abundance (order Pasteurellales id.3688)	TRUE	reported	igd
22	26891808	0.0685479	0.0149032	4.72e-06	14306	ebi-a-GCST90017105	rs4822728	T	C	NA	Gut microbiota abundance (order Pasteurellales id.3688)	TRUE	reported	igd
1	39212021	0.0651136	0.0144251	8.08e-06	14306	ebi-a-GCST90016939	rs66753613	G	A	NA	Gut microbiota abundance (family Family XIII id.1957)	TRUE	reported	igd
1	186914023	-0.0663236	0.0141626	3.92e-06	14306	ebi-a-GCST90016939	rs7514702	T	C	NA	Gut microbiota abundance (family Family XIII id.1957)	TRUE	reported	igd
1	65170838	0.0579979	0.0129602	9.65e-06	14306	ebi-a-GCST90016939	rs1887048	G	A	NA	Gut microbiota abundance (family Family XIII id.1957)	TRUE	reported	igd
1	166557202	0.0596528	0.012717	3.72e-06	14306	ebi-a-GCST90016939	rs482905	G	T	NA	Gut microbiota abundance (family Family XIII id.1957)	TRUE	reported	igd
3	88995218	-0.0805985	0.0171364	4.89e-06	14306	ebi-a-GCST90016939	rs6797051	C	T	NA	Gut microbiota abundance (family Family XIII id.1957)	TRUE	reported	igd
3	32373530	-0.112091	0.0271305	8.38e-06	14306	ebi-a-GCST90016939	rs4293737	A	G	NA	Gut microbiota abundance (family Family XIII id.1957)	TRUE	reported	igd
4	162211872	-0.0550907	0.0116474	2.42e-06	14306	ebi-a-GCST90016939	rs12643275	A	T	NA	Gut microbiota abundance (family Family XIII id.1957)	TRUE	reported	igd
10	102366896	0.151619	0.0317112	1.8e-06	14306	ebi-a-GCST90016939	rs118170811	A	G	NA	Gut microbiota abundance (family Family XIII id.1957)	TRUE	reported	igd
10	7906746	-0.0516394	0.0112313	4.76e-06	14306	ebi-a-GCST90016939	rs7076829	T	A	NA	Gut microbiota abundance (family Family XIII id.1957)	TRUE	reported	igd
15	50802980	-0.0508511	0.011014	4.04e-06	14306	ebi-a-GCST90016939	rs3098182	T	G	NA	Gut microbiota abundance (family Family XIII id.1957)	TRUE	reported	igd
15	94105415	-0.0851896	0.0192688	7.67e-06	14306	ebi-a-GCST90016939	rs12904405	A	G	NA	Gut microbiota abundance (family Family XIII id.1957)	TRUE	reported	igd
17	70218627	0.0561559	0.0115587	1.24e-06	14306	ebi-a-GCST90016939	rs6501525	A	G	NA	Gut microbiota abundance (family Family XIII id.1957)	TRUE	reported	igd
19	16174657	0.0503183	0.011165	6.99e-06	14306	ebi-a-GCST90016939	rs10404377	A	C	NA	Gut microbiota abundance (family Family XIII id.1957)	TRUE	reported	igd
21	19685992	-0.0637366	0.013927	2.54e-06	14306	ebi-a-GCST90016939	rs1999289	A	T	NA	Gut microbiota abundance (family Family XIII id.1957)	TRUE	reported	igd
1	71391694	-0.078598	0.0165982	2.37e-06	14306	ebi-a-GCST90016932	rs7538034	T	G	NA	Gut microbiota abundance (family Clostridiales vadin BB60 group id.11286)	TRUE	reported	igd
1	56849539	0.0662317	0.0138147	1.79e-06	14306	ebi-a-GCST90016932	rs6588624	A	G	NA	Gut microbiota abundance (family Clostridiales vadin BB60 group id.11286)	TRUE	reported	igd
2	205616346	-0.165419	0.0352154	4.37e-06	14306	ebi-a-GCST90016932	rs13409132	A	G	NA	Gut microbiota abundance (family Clostridiales vadin BB60 group id.11286)	TRUE	reported	igd
2	229942951	-0.0746375	0.0159136	2.5e-06	14306	ebi-a-GCST90016932	rs2191834	T	G	NA	Gut microbiota abundance (family Clostridiales vadin BB60 group id.11286)	TRUE	reported	igd
2	202450739	-0.0613825	0.0138976	9.33e-06	14306	ebi-a-GCST90016932	rs6755871	C	G	NA	Gut microbiota abundance (family Clostridiales vadin BB60 group id.11286)	TRUE	reported	igd
3	15564453	0.070194	0.0155364	6.85e-06	14306	ebi-a-GCST90016932	rs989682	A	G	NA	Gut microbiota abundance (family Clostridiales vadin BB60 group id.11286)	TRUE	reported	igd
4	155632958	-0.0626993	0.0139364	6.83e-06	14306	ebi-a-GCST90016932	rs10517600	G	T	NA	Gut microbiota abundance (family Clostridiales vadin BB60 group id.11286)	TRUE	reported	igd
5	4308946	-0.117807	0.026924	7.66e-06	14306	ebi-a-GCST90016932	rs34088226	A	G	NA	Gut microbiota abundance (family Clostridiales vadin BB60 group id.11286)	TRUE	reported	igd
5	142244898	-0.116224	0.0240367	3.94e-06	14306	ebi-a-GCST90016932	rs7725895	A	G	NA	Gut microbiota abundance (family Clostridiales vadin BB60 group id.11286)	TRUE	reported	igd
8	3305122	0.116908	0.0252447	4.85e-06	14306	ebi-a-GCST90016932	rs66714985	A	C	NA	Gut microbiota abundance (family Clostridiales vadin BB60 group id.11286)	TRUE	reported	igd
8	123977538	0.214464	0.0455098	3.44e-06	14306	ebi-a-GCST90016932	rs118104867	C	T	NA	Gut microbiota abundance (family Clostridiales vadin BB60 group id.11286)	TRUE	reported	igd
10	6714424	-0.0672314	0.0147123	5.05e-06	14306	ebi-a-GCST90016932	rs10904722	C	T	NA	Gut microbiota abundance (family Clostridiales vadin BB60 group id.11286)	TRUE	reported	igd
14	85856796	0.0769254	0.0172234	7.91e-06	14306	ebi-a-GCST90016932	rs17121075	G	A	NA	Gut microbiota abundance (family Clostridiales vadin BB60 group id.11286)	TRUE	reported	igd
15	87392290	-0.131519	0.0261319	4.97e-07	14306	ebi-a-GCST90016932	rs55682560	C	T	NA	Gut microbiota abundance (family Clostridiales vadin BB60 group id.11286)	TRUE	reported	igd
17	58149405	0.137134	0.0266996	6.96e-07	14306	ebi-a-GCST90016932	rs28691777	C	T	NA	Gut microbiota abundance (family Clostridiales vadin BB60 group id.11286)	TRUE	reported	igd
18	74373125	-0.0643682	0.0138701	3.58e-06	14306	ebi-a-GCST90016932	rs7226487	A	G	NA	Gut microbiota abundance (family Clostridiales vadin BB60 group id.11286)	TRUE	reported	igd
21	38612024	-0.0738925	0.0150911	1.05e-06	14306	ebi-a-GCST90016932	rs9979874	G	C	NA	Gut microbiota abundance (family Clostridiales vadin BB60 group id.11286)	TRUE	reported	igd
1	219117743	0.0575596	0.0133492	7.16e-06	14306	ebi-a-GCST90016972	rs2788271	G	T	NA	Gut microbiota abundance (genus Blautia id.1992)	TRUE	reported	igd
1	175757311	-0.206605	0.043992	5.19e-06	14306	ebi-a-GCST90016972	rs115043014	G	A	NA	Gut microbiota abundance (genus Blautia id.1992)	TRUE	reported	igd
2	115197171	0.155659	0.0375612	3.14e-06	14306	ebi-a-GCST90016998	rs72839198	C	G	NA	Gut microbiota abundance (genus Eubacterium eligens group id.14372)	TRUE	reported	igd
2	110260993	-0.123093	0.0282743	9.14e-06	14306	ebi-a-GCST90016998	rs56080211	T	C	NA	Gut microbiota abundance (genus Eubacterium eligens group id.14372)	TRUE	reported	igd
4	42836822	-0.0877679	0.0197674	5.94e-06	14306	ebi-a-GCST90016998	rs11730852	A	C	NA	Gut microbiota abundance (genus Eubacterium eligens group id.14372)	TRUE	reported	igd
6	70956815	0.103268	0.0229525	4.87e-06	14306	ebi-a-GCST90016998	rs6923695	T	G	NA	Gut microbiota abundance (genus Eubacterium eligens group id.14372)	TRUE	reported	igd
7	51365152	0.0916626	0.0208183	7.12e-06	14306	ebi-a-GCST90016998	rs12719051	A	G	NA	Gut microbiota abundance (genus Eubacterium eligens group id.14372)	TRUE	reported	igd
10	83092007	-0.0563756	0.0120127	2.27e-06	14306	ebi-a-GCST90016998	rs265534	T	G	NA	Gut microbiota abundance (genus Eubacterium eligens group id.14372)	TRUE	reported	igd
11	31098691	-0.0824941	0.0195615	8.4e-06	14306	ebi-a-GCST90016998	rs182318	G	A	NA	Gut microbiota abundance (genus Eubacterium eligens group id.14372)	TRUE	reported	igd
13	107563458	-0.0888825	0.0198479	5.3e-06	14306	ebi-a-GCST90016998	rs2200429	A	G	NA	Gut microbiota abundance (genus Eubacterium eligens group id.14372)	TRUE	reported	igd
14	77619186	0.0915271	0.0190611	9.74e-06	14306	ebi-a-GCST90016998	rs158115	G	C	NA	Gut microbiota abundance (genus Eubacterium eligens group id.14372)	TRUE	reported	igd
14	39301409	-0.196454	0.042565	4.25e-06	14306	ebi-a-GCST90016998	rs74606150	C	G	NA	Gut microbiota abundance (genus Eubacterium eligens group id.14372)	TRUE	reported	igd
16	81820486	0.0670205	0.0128122	2.84e-07	14306	ebi-a-GCST90016998	rs4583233	A	C	NA	Gut microbiota abundance (genus Eubacterium eligens group id.14372)	TRUE	reported	igd
2	42133542	0.0582927	0.0126195	4.52e-06	14306	ebi-a-GCST90017098	rs2374342	C	A	NA	Gut microbiota abundance (order Enterobacteriales id.3468)	TRUE	reported	igd
2	4015933	0.0990404	0.0215877	6.95e-06	14306	ebi-a-GCST90017098	rs80319214	C	G	NA	Gut microbiota abundance (order Enterobacteriales id.3468)	TRUE	reported	igd
11	22379097	0.0822408	0.0186379	9.43e-06	14306	ebi-a-GCST90017098	rs11026530	T	C	NA	Gut microbiota abundance (order Enterobacteriales id.3468)	TRUE	reported	igd
11	2563450	0.110561	0.0241719	3.65e-06	14306	ebi-a-GCST90017098	rs111229068	A	T	NA	Gut microbiota abundance (order Enterobacteriales id.3468)	TRUE	reported	igd
13	110840418	0.0758597	0.0171286	9.32e-06	14306	ebi-a-GCST90017098	rs79757635	C	A	NA	Gut microbiota abundance (order Enterobacteriales id.3468)	TRUE	reported	igd
14	27718039	-0.0605392	0.0133696	8.54e-06	14306	ebi-a-GCST90017098	rs61973590	C	G	NA	Gut microbiota abundance (order Enterobacteriales id.3468)	TRUE	reported	igd
16	54327745	0.0899642	0.0202934	7.63e-06	14306	ebi-a-GCST90017098	rs35673018	G	A	NA	Gut microbiota abundance (order Enterobacteriales id.3468)	TRUE	reported	igd
17	13521040	0.115598	0.0257683	9.49e-06	14306	ebi-a-GCST90017098	rs4792380	A	T	NA	Gut microbiota abundance (order Enterobacteriales id.3468)	TRUE	reported	igd
18	55145547	0.084159	0.0189479	5.17e-06	14306	ebi-a-GCST90017098	rs504442	T	G	NA	Gut microbiota abundance (order Enterobacteriales id.3468)	TRUE	reported	igd
18	57672335	-0.0848521	0.0170415	1.2e-06	14306	ebi-a-GCST90017098	rs78143293	A	G	NA	Gut microbiota abundance (order Enterobacteriales id.3468)	TRUE	reported	igd
20	55340092	0.0606754	0.0130125	3.13e-06	14306	ebi-a-GCST90017098	rs62210023	A	G	NA	Gut microbiota abundance (order Enterobacteriales id.3468)	TRUE	reported	igd
6	169224781	0.074973	0.0164672	5.68e-06	14306	ebi-a-GCST90017090	rs4073240	G	A	NA	Gut microbiota abundance (order Actinomycetales id.420)	TRUE	reported	igd
6	67207371	0.123688	0.0264254	5.54e-06	14306	ebi-a-GCST90017090	rs34583783	G	T	NA	Gut microbiota abundance (order Actinomycetales id.420)	TRUE	reported	igd
6	133007480	0.241546	0.0503803	1.88e-06	14306	ebi-a-GCST90017090	rs35011108	A	G	NA	Gut microbiota abundance (order Actinomycetales id.420)	TRUE	reported	igd
9	76394568	-0.0884052	0.0194997	3.97e-06	14306	ebi-a-GCST90017090	rs2889192	T	G	NA	Gut microbiota abundance (order Actinomycetales id.420)	TRUE	reported	igd
15	29850991	0.075828	0.0168997	6.67e-06	14306	ebi-a-GCST90017090	rs58484246	T	C	NA	Gut microbiota abundance (order Actinomycetales id.420)	TRUE	reported	igd
1	176792690	0.0567113	0.0118386	1.55e-06	14306	ebi-a-GCST90016911	rs7546249	A	T	NA	Gut microbiota abundance (class Bacteroidia id.912)	TRUE	reported	igd
1	200112563	0.222741	0.0508055	9.93e-06	14306	ebi-a-GCST90016911	rs2363574	T	C	NA	Gut microbiota abundance (class Bacteroidia id.912)	TRUE	reported	igd
1	157495438	-0.22241	0.0493458	7.66e-06	14306	ebi-a-GCST90016911	rs72706335	T	C	NA	Gut microbiota abundance (class Bacteroidia id.912)	TRUE	reported	igd
2	53831026	0.0508393	0.0106807	1.92e-06	14306	ebi-a-GCST90016911	rs2032750	C	T	NA	Gut microbiota abundance (class Bacteroidia id.912)	TRUE	reported	igd
2	213189994	0.107377	0.0245661	8.76e-06	14306	ebi-a-GCST90016911	rs4146051	G	A	NA	Gut microbiota abundance (class Bacteroidia id.912)	TRUE	reported	igd
3	195936789	0.0466729	0.0105312	8.47e-06	14306	ebi-a-GCST90016911	rs4916508	A	G	NA	Gut microbiota abundance (class Bacteroidia id.912)	TRUE	reported	igd
3	89339527	-0.0645771	0.0132957	8.37e-07	14306	ebi-a-GCST90016911	rs7631304	G	A	NA	Gut microbiota abundance (class Bacteroidia id.912)	TRUE	reported	igd
8	13110185	0.0646823	0.0149628	9.99e-06	14306	ebi-a-GCST90016911	rs79585701	A	C	NA	Gut microbiota abundance (class Bacteroidia id.912)	TRUE	reported	igd
8	70916181	0.0655728	0.0149891	9.09e-06	14306	ebi-a-GCST90016911	rs62531359	T	G	NA	Gut microbiota abundance (class Bacteroidia id.912)	TRUE	reported	igd
9	116888284	0.0689676	0.0148765	3.75e-06	14306	ebi-a-GCST90016911	rs13291169	C	G	NA	Gut microbiota abundance (class Bacteroidia id.912)	TRUE	reported	igd
9	136493820	0.140055	0.0311128	7.06e-06	14306	ebi-a-GCST90016911	rs62575403	C	T	NA	Gut microbiota abundance (class Bacteroidia id.912)	TRUE	reported	igd
10	39062269	0.0473596	0.010541	7.08e-06	14306	ebi-a-GCST90016911	rs11146701	A	G	NA	Gut microbiota abundance (class Bacteroidia id.912)	TRUE	reported	igd
13	70523029	-0.121514	0.0236759	3.9e-07	14306	ebi-a-GCST90016911	rs55773148	G	A	NA	Gut microbiota abundance (class Bacteroidia id.912)	TRUE	reported	igd
14	59317502	0.102648	0.0213843	9.24e-07	14306	ebi-a-GCST90016911	rs111845179	T	C	NA	Gut microbiota abundance (class Bacteroidia id.912)	TRUE	reported	igd
16	74290641	0.0548532	0.012153	4.73e-06	14306	ebi-a-GCST90016911	rs929878	T	C	NA	Gut microbiota abundance (class Bacteroidia id.912)	TRUE	reported	igd
17	6461200	-0.207018	0.0442633	1.22e-06	14306	ebi-a-GCST90016911	rs73975615	G	A	NA	Gut microbiota abundance (class Bacteroidia id.912)	TRUE	reported	igd
22	27433885	-0.0552057	0.0120278	8.36e-06	14306	ebi-a-GCST90016911	rs17343978	A	C	NA	Gut microbiota abundance (class Bacteroidia id.912)	TRUE	reported	igd
2	178954708	-0.146315	0.0297119	1.57e-06	14306	ebi-a-GCST90017041	rs78383039	T	C	NA	Gut microbiota abundance (genus Parasutterella id.2892)	TRUE	reported	igd
2	72235444	-0.066273	0.0132736	6.32e-07	14306	ebi-a-GCST90017041	rs7572229	A	G	NA	Gut microbiota abundance (genus Parasutterella id.2892)	TRUE	reported	igd
3	30163689	-0.0662952	0.0146114	6.23e-06	14306	ebi-a-GCST90017041	rs11715853	G	A	NA	Gut microbiota abundance (genus Parasutterella id.2892)	TRUE	reported	igd
3	193896709	-0.0684957	0.0150892	8.13e-06	14306	ebi-a-GCST90017041	rs6809952	G	A	NA	Gut microbiota abundance (genus Parasutterella id.2892)	TRUE	reported	igd
3	156550415	0.229468	0.0502262	5.88e-06	14306	ebi-a-GCST90017041	rs62273907	A	G	NA	Gut microbiota abundance (genus Parasutterella id.2892)	TRUE	reported	igd
4	65556925	0.0636852	0.0132645	1.78e-06	14306	ebi-a-GCST90017041	rs6828768	C	T	NA	Gut microbiota abundance (genus Parasutterella id.2892)	TRUE	reported	igd
4	15565736	-0.0684946	0.0142143	1.51e-06	14306	ebi-a-GCST90017041	rs35414597	T	A	NA	Gut microbiota abundance (genus Parasutterella id.2892)	TRUE	reported	igd
6	137615592	-0.0840967	0.0177315	2.9e-06	14306	ebi-a-GCST90017041	rs2090816	C	A	NA	Gut microbiota abundance (genus Parasutterella id.2892)	TRUE	reported	igd
8	114804024	0.109554	0.0235433	3.35e-06	14306	ebi-a-GCST90017041	rs35055552	T	C	NA	Gut microbiota abundance (genus Parasutterella id.2892)	TRUE	reported	igd
8	16674526	-0.0713448	0.0156958	4.95e-06	14306	ebi-a-GCST90017041	rs823424	G	A	NA	Gut microbiota abundance (genus Parasutterella id.2892)	TRUE	reported	igd
10	44293839	-0.0717102	0.0148151	1.15e-06	14306	ebi-a-GCST90017041	rs10899911	A	G	NA	Gut microbiota abundance (genus Parasutterella id.2892)	TRUE	reported	igd
12	5275540	0.0646859	0.0134256	1.33e-06	14306	ebi-a-GCST90017041	rs7303158	C	T	NA	Gut microbiota abundance (genus Parasutterella id.2892)	TRUE	reported	igd
12	53260710	0.0617522	0.0136438	5.92e-06	14306	ebi-a-GCST90017041	rs7311004	C	T	NA	Gut microbiota abundance (genus Parasutterella id.2892)	TRUE	reported	igd
12	126498824	-0.0756729	0.0159035	2.76e-06	14306	ebi-a-GCST90017041	rs1403396	A	T	NA	Gut microbiota abundance (genus Parasutterella id.2892)	TRUE	reported	igd
15	67316307	-0.0618345	0.0133	3.62e-06	14306	ebi-a-GCST90017041	rs8039785	G	T	NA	Gut microbiota abundance (genus Parasutterella id.2892)	TRUE	reported	igd
17	14692867	-0.104458	0.0228089	2.87e-06	14306	ebi-a-GCST90017041	rs55877868	A	C	NA	Gut microbiota abundance (genus Parasutterella id.2892)	TRUE	reported	igd
20	25599776	-0.0681778	0.0134756	5.38e-07	14306	ebi-a-GCST90017041	rs2387977	T	C	NA	Gut microbiota abundance (genus Parasutterella id.2892)	TRUE	reported	igd
2	218215847	-0.166063	0.0357483	2.18e-06	14306	ebi-a-GCST90017071	rs4347804	G	A	NA	Gut microbiota abundance (genus Subdoligranulum id.2070)	TRUE	reported	igd
2	232408743	0.0485017	0.0107452	6.72e-06	14306	ebi-a-GCST90017071	rs1667315	G	A	NA	Gut microbiota abundance (genus Subdoligranulum id.2070)	TRUE	reported	igd
2	200288718	0.0524065	0.0118697	8.38e-06	14306	ebi-a-GCST90017071	rs10497836	T	C	NA	Gut microbiota abundance (genus Subdoligranulum id.2070)	TRUE	reported	igd
3	183716408	0.0834078	0.0185357	4.87e-06	14306	ebi-a-GCST90017071	rs76664262	T	A	NA	Gut microbiota abundance (genus Subdoligranulum id.2070)	TRUE	reported	igd
3	62327558	0.0557288	0.0108552	2.48e-07	14306	ebi-a-GCST90017071	rs12638227	C	G	NA	Gut microbiota abundance (genus Subdoligranulum id.2070)	TRUE	reported	igd
4	48990885	0.0543458	0.0118866	3.87e-06	14306	ebi-a-GCST90017071	rs3761728	G	T	NA	Gut microbiota abundance (genus Subdoligranulum id.2070)	TRUE	reported	igd
5	141857415	-0.0512828	0.0108105	2.1e-06	14306	ebi-a-GCST90017071	rs10065321	T	C	NA	Gut microbiota abundance (genus Subdoligranulum id.2070)	TRUE	reported	igd
5	4671383	0.0740777	0.0155463	2.81e-06	14306	ebi-a-GCST90017071	rs6555306	C	T	NA	Gut microbiota abundance (genus Subdoligranulum id.2070)	TRUE	reported	igd
5	117799448	-0.143279	0.0310662	7.41e-06	14306	ebi-a-GCST90017071	rs76528319	G	T	NA	Gut microbiota abundance (genus Subdoligranulum id.2070)	TRUE	reported	igd
6	153694029	0.106744	0.0233213	4.51e-06	14306	ebi-a-GCST90017071	rs2171249	C	T	NA	Gut microbiota abundance (genus Subdoligranulum id.2070)	TRUE	reported	igd
10	125472937	-0.104176	0.0230829	2.72e-06	14306	ebi-a-GCST90017071	rs2114677	C	T	NA	Gut microbiota abundance (genus Subdoligranulum id.2070)	TRUE	reported	igd
14	86943927	-0.0525287	0.0109942	2.08e-06	14306	ebi-a-GCST90017071	rs12590825	C	A	NA	Gut microbiota abundance (genus Subdoligranulum id.2070)	TRUE	reported	igd
16	13684415	0.0855999	0.0189213	7.65e-06	14306	ebi-a-GCST90017071	rs16962433	A	T	NA	Gut microbiota abundance (genus Subdoligranulum id.2070)	TRUE	reported	igd
19	29644694	-0.072343	0.015933	7.52e-06	14306	ebi-a-GCST90017071	rs75158211	T	C	NA	Gut microbiota abundance (genus Subdoligranulum id.2070)	TRUE	reported	igd
1	176571431	-0.0603429	0.0126849	1.52e-06	14306	ebi-a-GCST90017096	rs240104	T	C	NA	Gut microbiota abundance (order Coriobacteriales id.810)	TRUE	reported	igd
3	11654412	0.116408	0.0258545	9.03e-06	14306	ebi-a-GCST90017096	rs2442778	A	G	NA	Gut microbiota abundance (order Coriobacteriales id.810)	TRUE	reported	igd
5	90471451	0.0498855	0.0112446	9.77e-06	14306	ebi-a-GCST90017096	rs1397793	A	G	NA	Gut microbiota abundance (order Coriobacteriales id.810)	TRUE	reported	igd
5	459415	0.25584	0.0561995	4.66e-06	14306	ebi-a-GCST90017096	rs80046645	C	G	NA	Gut microbiota abundance (order Coriobacteriales id.810)	TRUE	reported	igd
5	125460084	0.0774888	0.0171877	5.63e-06	14306	ebi-a-GCST90017096	rs76779974	C	G	NA	Gut microbiota abundance (order Coriobacteriales id.810)	TRUE	reported	igd
7	24464799	-0.0486059	0.0108982	7.87e-06	14306	ebi-a-GCST90017096	rs62448869	T	A	NA	Gut microbiota abundance (order Coriobacteriales id.810)	TRUE	reported	igd
7	105084680	-0.0565686	0.0126265	7.8e-06	14306	ebi-a-GCST90017096	rs13307134	T	C	NA	Gut microbiota abundance (order Coriobacteriales id.810)	TRUE	reported	igd
9	136512906	0.0926543	0.0209468	8.27e-06	14306	ebi-a-GCST90017096	rs3025411	A	G	NA	Gut microbiota abundance (order Coriobacteriales id.810)	TRUE	reported	igd
10	1922731	0.06075	0.0130939	4.83e-06	14306	ebi-a-GCST90017096	rs11250875	T	C	NA	Gut microbiota abundance (order Coriobacteriales id.810)	TRUE	reported	igd
10	65799217	0.0778402	0.0155815	5.43e-07	14306	ebi-a-GCST90017096	rs719099	A	G	NA	Gut microbiota abundance (order Coriobacteriales id.810)	TRUE	reported	igd
12	11494021	0.0586265	0.0129006	4.84e-06	14306	ebi-a-GCST90017096	rs1816223	G	A	NA	Gut microbiota abundance (order Coriobacteriales id.810)	TRUE	reported	igd
14	39660509	0.103377	0.0229286	6.9e-06	14306	ebi-a-GCST90017096	rs8010111	A	G	NA	Gut microbiota abundance (order Coriobacteriales id.810)	TRUE	reported	igd
15	86433579	-0.0510212	0.0114339	8.14e-06	14306	ebi-a-GCST90017096	rs11073596	G	T	NA	Gut microbiota abundance (order Coriobacteriales id.810)	TRUE	reported	igd
17	37376685	0.0965017	0.0207666	3.88e-06	14306	ebi-a-GCST90017096	rs34739816	G	T	NA	Gut microbiota abundance (order Coriobacteriales id.810)	TRUE	reported	igd
17	8121332	0.0773006	0.017553	8.02e-06	14306	ebi-a-GCST90017096	rs11656361	A	C	NA	Gut microbiota abundance (order Coriobacteriales id.810)	TRUE	reported	igd
19	52895166	0.0789796	0.0177205	8.51e-06	14306	ebi-a-GCST90017096	rs12974142	G	A	NA	Gut microbiota abundance (order Coriobacteriales id.810)	TRUE	reported	igd
20	62072077	-0.0714367	0.0154113	5.39e-06	14306	ebi-a-GCST90017096	rs67561917	A	G	NA	Gut microbiota abundance (order Coriobacteriales id.810)	TRUE	reported	igd
2	125440268	0.121754	0.0235357	3.01e-07	14306	ebi-a-GCST90017102	rs10202904	G	T	NA	Gut microbiota abundance (order Methanobacteriales id.120)	TRUE	reported	igd
3	15053083	-0.199566	0.0411825	1.63e-06	14306	ebi-a-GCST90017102	rs6776814	T	C	NA	Gut microbiota abundance (order Methanobacteriales id.120)	TRUE	reported	igd
3	2086167	0.164498	0.0364959	7.44e-06	14306	ebi-a-GCST90017102	rs4257531	G	A	NA	Gut microbiota abundance (order Methanobacteriales id.120)	TRUE	reported	igd
4	104418307	0.216999	0.0449076	1.88e-06	14306	ebi-a-GCST90017102	rs894996	C	A	NA	Gut microbiota abundance (order Methanobacteriales id.120)	TRUE	reported	igd
5	178160975	0.178661	0.039298	6.18e-06	14306	ebi-a-GCST90017102	rs56131665	G	A	NA	Gut microbiota abundance (order Methanobacteriales id.120)	TRUE	reported	igd
7	10773932	-0.15814	0.0351803	8.45e-06	14306	ebi-a-GCST90017102	rs73068003	G	T	NA	Gut microbiota abundance (order Methanobacteriales id.120)	TRUE	reported	igd
11	89349287	0.111465	0.0250516	6.52e-06	14306	ebi-a-GCST90017102	rs11018665	A	T	NA	Gut microbiota abundance (order Methanobacteriales id.120)	TRUE	reported	igd
12	43701132	-0.216781	0.0493496	6.08e-06	14306	ebi-a-GCST90017102	rs12825290	C	G	NA	Gut microbiota abundance (order Methanobacteriales id.120)	TRUE	reported	igd
12	21338861	-0.227245	0.048763	5.92e-06	14306	ebi-a-GCST90017102	rs75208022	C	T	NA	Gut microbiota abundance (order Methanobacteriales id.120)	TRUE	reported	igd
13	41956181	0.21534	0.0436695	1.41e-06	14306	ebi-a-GCST90017102	rs73457410	A	G	NA	Gut microbiota abundance (order Methanobacteriales id.120)	TRUE	reported	igd
19	28827760	-0.153519	0.0344519	8.23e-06	14306	ebi-a-GCST90017102	rs6508769	C	T	NA	Gut microbiota abundance (order Methanobacteriales id.120)	TRUE	reported	igd
19	46439321	0.111274	0.0247517	9.28e-06	14306	ebi-a-GCST90017102	rs10424197	A	G	NA	Gut microbiota abundance (order Methanobacteriales id.120)	TRUE	reported	igd
1	102960989	-0.0592004	0.0132244	6.73e-06	14306	ebi-a-GCST90016927	rs1340391	T	C	NA	Gut microbiota abundance (family Bacteroidaceae id.917)	TRUE	reported	igd
1	10644351	-0.0740746	0.0147633	1.8e-06	14306	ebi-a-GCST90016927	rs11585893	A	G	NA	Gut microbiota abundance (family Bacteroidaceae id.917)	TRUE	reported	igd
3	77215327	-0.0488038	0.0107412	5.86e-06	14306	ebi-a-GCST90016927	rs66710942	T	C	NA	Gut microbiota abundance (family Bacteroidaceae id.917)	TRUE	reported	igd
3	62019400	-0.0528153	0.0117124	7.65e-06	14306	ebi-a-GCST90016927	rs2366421	T	A	NA	Gut microbiota abundance (family Bacteroidaceae id.917)	TRUE	reported	igd
3	10593224	0.0538565	0.0105251	3.38e-07	14306	ebi-a-GCST90016927	rs6795673	C	T	NA	Gut microbiota abundance (family Bacteroidaceae id.917)	TRUE	reported	igd
6	29143451	0.0818398	0.0170319	1.29e-06	14306	ebi-a-GCST90016927	rs28757219	T	A	NA	Gut microbiota abundance (family Bacteroidaceae id.917)	TRUE	reported	igd
6	41519430	-0.059205	0.0131195	7.48e-06	14306	ebi-a-GCST90016927	rs13207588	A	G	NA	Gut microbiota abundance (family Bacteroidaceae id.917)	TRUE	reported	igd
9	112855426	-0.0607475	0.0129865	3.42e-06	14306	ebi-a-GCST90016927	rs495004	C	G	NA	Gut microbiota abundance (family Bacteroidaceae id.917)	TRUE	reported	igd
13	24910476	0.0604456	0.0129128	2.13e-06	14306	ebi-a-GCST90016927	rs9507307	C	T	NA	Gut microbiota abundance (family Bacteroidaceae id.917)	TRUE	reported	igd
14	22045949	-0.0782325	0.0167634	5.02e-06	14306	ebi-a-GCST90016927	rs2023437	T	C	NA	Gut microbiota abundance (family Bacteroidaceae id.917)	TRUE	reported	igd
19	24342250	0.0880978	0.0187002	2.69e-06	14306	ebi-a-GCST90016927	rs17619981	T	G	NA	Gut microbiota abundance (family Bacteroidaceae id.917)	TRUE	reported	igd
20	58605432	0.0812515	0.0164479	6.81e-07	14306	ebi-a-GCST90016927	rs66474973	G	T	NA	Gut microbiota abundance (family Bacteroidaceae id.917)	TRUE	reported	igd
3	97972214	-0.222573	0.0484634	8.71e-06	14306	ebi-a-GCST90016944	rs73139353	A	C	NA	Gut microbiota abundance (family Pasteurellaceae id.3689)	TRUE	reported	igd
5	26531908	0.13988	0.0303029	3.35e-06	14306	ebi-a-GCST90016944	rs72756943	G	A	NA	Gut microbiota abundance (family Pasteurellaceae id.3689)	TRUE	reported	igd
6	55448491	-0.0881865	0.0169965	2.48e-07	14306	ebi-a-GCST90016944	rs9382510	C	T	NA	Gut microbiota abundance (family Pasteurellaceae id.3689)	TRUE	reported	igd
6	129224488	0.102214	0.0197189	3.05e-07	14306	ebi-a-GCST90016944	rs12191680	C	G	NA	Gut microbiota abundance (family Pasteurellaceae id.3689)	TRUE	reported	igd
7	116918060	-0.0781862	0.0175366	7.75e-06	14306	ebi-a-GCST90016944	rs6972479	A	G	NA	Gut microbiota abundance (family Pasteurellaceae id.3689)	TRUE	reported	igd
9	6818307	-0.118018	0.0259206	7.23e-06	14306	ebi-a-GCST90016944	rs62568866	T	A	NA	Gut microbiota abundance (family Pasteurellaceae id.3689)	TRUE	reported	igd
9	22718481	-0.119902	0.0258219	4.29e-06	14306	ebi-a-GCST90016944	rs10965428	C	A	NA	Gut microbiota abundance (family Pasteurellaceae id.3689)	TRUE	reported	igd
9	105650242	-0.241159	0.0498372	2.05e-06	14306	ebi-a-GCST90016944	rs78909003	T	C	NA	Gut microbiota abundance (family Pasteurellaceae id.3689)	TRUE	reported	igd
10	94306385	0.24289	0.0500406	1.83e-06	14306	ebi-a-GCST90016944	rs76022354	C	T	NA	Gut microbiota abundance (family Pasteurellaceae id.3689)	TRUE	reported	igd
11	9951672	-0.0717634	0.0149229	1.44e-06	14306	ebi-a-GCST90016944	rs10840326	C	G	NA	Gut microbiota abundance (family Pasteurellaceae id.3689)	TRUE	reported	igd
12	115491973	0.122729	0.0264958	4.02e-06	14306	ebi-a-GCST90016944	rs35510	A	G	NA	Gut microbiota abundance (family Pasteurellaceae id.3689)	TRUE	reported	igd
15	73477482	-0.0670948	0.015239	9.19e-06	14306	ebi-a-GCST90016944	rs12050685	A	G	NA	Gut microbiota abundance (family Pasteurellaceae id.3689)	TRUE	reported	igd
16	48742489	-0.113957	0.0256403	7.07e-06	14306	ebi-a-GCST90016944	rs111582866	G	A	NA	Gut microbiota abundance (family Pasteurellaceae id.3689)	TRUE	reported	igd
16	84977389	0.0710386	0.0158024	8.23e-06	14306	ebi-a-GCST90016944	rs9938097	C	T	NA	Gut microbiota abundance (family Pasteurellaceae id.3689)	TRUE	reported	igd
17	32862601	0.187381	0.0429572	7.32e-06	14306	ebi-a-GCST90016944	rs16970009	A	G	NA	Gut microbiota abundance (family Pasteurellaceae id.3689)	TRUE	reported	igd
17	64535013	-0.176406	0.041017	9.08e-06	14306	ebi-a-GCST90016944	rs9895850	T	C	NA	Gut microbiota abundance (family Pasteurellaceae id.3689)	TRUE	reported	igd
20	57274077	0.0684647	0.014674	3.44e-06	14306	ebi-a-GCST90016944	rs6092684	A	T	NA	Gut microbiota abundance (family Pasteurellaceae id.3689)	TRUE	reported	igd
20	5412480	-0.0986502	0.0216316	9.46e-06	14306	ebi-a-GCST90016944	rs731534	C	G	NA	Gut microbiota abundance (family Pasteurellaceae id.3689)	TRUE	reported	igd
22	26891808	0.0685479	0.0149032	4.72e-06	14306	ebi-a-GCST90016944	rs4822728	T	C	NA	Gut microbiota abundance (family Pasteurellaceae id.3689)	TRUE	reported	igd
1	41074472	-0.0758309	0.0167762	6.72e-06	14306	ebi-a-GCST90016923	rs61779207	G	A	NA	Gut microbiota abundance (class Verrucomicrobiae id.4029)	TRUE	reported	igd
1	105422565	-0.0655342	0.0142231	4.13e-06	14306	ebi-a-GCST90016923	rs11184341	C	G	NA	Gut microbiota abundance (class Verrucomicrobiae id.4029)	TRUE	reported	igd
4	100544188	0.112164	0.0236422	1.63e-06	14306	ebi-a-GCST90016923	rs74542928	T	C	NA	Gut microbiota abundance (class Verrucomicrobiae id.4029)	TRUE	reported	igd
[truncated: 560 more rows]

## Sheet: Table S2
samplesize.exposure	chr.exposure	pval.exposure	beta.exposure	se.exposure	pos.exposure	id.exposure	SNP	effect_allele.exposure	other_allele.exposure	eaf.exposure	exposure	mr_keep.exposure	pval_origin.exposure	data_source.exposure	R2	F
64949	1	2.30001e-06	0.0661311	0.0139893	241205020	ukb-b-10217	rs79312248	C	G	0.021233	|| id:ukb-b-10217	TRUE	reported	igd	0.000343952	22.3463
64949	1	1.2e-07	0.0621115	0.0117298	165629153	ukb-b-10217	rs72698049	G	C	0.031013	|| id:ukb-b-10217	TRUE	reported	igd	0.000431522	28.0382
64949	2	1.40001e-08	0.0375631	0.00662585	242071548	ukb-b-10217	rs73112179	G	T	0.102931	|| id:ukb-b-10217	TRUE	reported	igd	0.000494598	32.1386
64949	3	2.5e-06	0.0250344	0.00531994	82621024	ukb-b-10217	rs9813850	C	T	0.166613	|| id:ukb-b-10217	TRUE	reported	igd	0.000340832	22.1436
64949	4	1.6e-06	0.0765251	0.0159505	157321728	ukb-b-10217	rs146405287	T	C	0.018516	|| id:ukb-b-10217	TRUE	reported	igd	0.000354269	23.0168
64949	4	3.79997e-06	0.0485682	0.0105107	71516586	ukb-b-10217	rs72859681	C	T	0.038615	|| id:ukb-b-10217	TRUE	reported	igd	0.000328644	21.3514
64949	5	8.79995e-08	0.0945744	0.0176761	175253103	ukb-b-10217	rs116687379	T	C	0.013219	|| id:ukb-b-10217	TRUE	reported	igd	0.000440565	28.626
64949	6	4.39997e-06	0.0832705	0.0181285	136500778	ukb-b-10217	rs111664160	C	A	0.012079	|| id:ukb-b-10217	TRUE	reported	igd	0.000324747	21.0982
64949	9	1.89998e-06	0.0250631	0.00526059	32797065	ukb-b-10217	rs10971134	T	C	0.174579	|| id:ukb-b-10217	TRUE	reported	igd	0.000349363	22.698
64949	9	7.19996e-08	0.0833839	0.0154833	98546989	ukb-b-10217	rs62559005	T	C	0.017006	|| id:ukb-b-10217	TRUE	reported	igd	0.000446345	29.0017
64949	10	2.59998e-07	0.0822368	0.0159742	25590082	ukb-b-10217	rs142705784	C	T	0.01573	|| id:ukb-b-10217	TRUE	reported	igd	0.000407891	26.5021
64949	10	4.20001e-06	-0.0266234	0.00578403	129990596	ukb-b-10217	rs67632528	A	G	0.137977	|| id:ukb-b-10217	TRUE	reported	igd	0.000326101	21.1862
64949	11	2.80001e-06	0.0811036	0.0173004	127585255	ukb-b-10217	rs116978350	T	C	0.015341	|| id:ukb-b-10217	TRUE	reported	igd	0.000338258	21.9763
64949	11	4.30002e-06	0.0251797	0.00548049	107762483	ukb-b-10217	rs34413686	A	G	0.158948	|| id:ukb-b-10217	TRUE	reported	igd	0.000324899	21.1081
64949	11	1.40001e-06	-0.0218053	0.00451839	44877595	ukb-b-10217	rs11038176	C	T	0.279615	|| id:ukb-b-10217	TRUE	reported	igd	0.00035845	23.2886
64949	11	7.19996e-07	0.023329	0.00470771	91231415	ukb-b-10217	rs61913309	G	A	0.238223	|| id:ukb-b-10217	TRUE	reported	igd	0.000377952	24.5561
64949	13	3.79997e-06	0.0213893	0.00462604	25228101	ukb-b-10217	rs61948777	T	C	0.245446	|| id:ukb-b-10217	TRUE	reported	igd	0.000329048	21.3777
64949	16	4.49997e-07	0.0554313	0.0109853	51307429	ukb-b-10217	rs72791190	G	A	0.033742	|| id:ukb-b-10217	TRUE	reported	igd	0.000391871	25.4609
64949	16	9.59997e-07	0.0393654	0.00803526	62009483	ukb-b-10217	rs16964118	C	T	0.065485	|| id:ukb-b-10217	TRUE	reported	igd	0.0003694	24.0003
64949	1	7.79992e-07	0.033043	0.00668781	4755226	ukb-b-9835	rs9970616	G	A	0.070268	|| id:ukb-b-9835	TRUE	reported	igd	0.000375712	24.4106
64949	1	4.70002e-06	0.0752821	0.0164475	200873344	ukb-b-9835	rs148822130	A	G	0.011545	|| id:ukb-b-9835	TRUE	reported	igd	0.000322456	20.9493
64949	2	6.80002e-07	0.0417617	0.00840864	33768155	ukb-b-9835	rs114815025	G	A	0.045199	|| id:ukb-b-9835	TRUE	reported	igd	0.000379636	24.6656
64949	4	9.20005e-07	0.0273164	0.00556609	175457791	ukb-b-9835	rs72704169	G	A	0.104814	|| id:ukb-b-9835	TRUE	reported	igd	0.000370692	24.0842
64949	6	3.59998e-06	0.0698074	0.0150641	63258763	ukb-b-9835	rs138083296	T	A	0.013611	|| id:ukb-b-9835	TRUE	reported	igd	0.000330522	21.4735
64949	6	4.09996e-06	0.0609063	0.0132198	155950842	ukb-b-9835	rs148574253	G	A	0.020056	|| id:ukb-b-9835	TRUE	reported	igd	0.000326708	21.2257
64949	9	3.59998e-06	0.0748971	0.0161718	87990796	ukb-b-9835	rs146652669	T	C	0.012076	|| id:ukb-b-9835	TRUE	reported	igd	0.000330139	21.4486
64949	10	4.90004e-06	0.0592991	0.0129831	112209540	ukb-b-9835	rs185905470	C	T	0.017889	|| id:ukb-b-9835	TRUE	reported	igd	0.000321091	20.8606
64949	11	4.79999e-06	0.066823	0.0146125	32385925	ukb-b-9835	rs185656352	T	C	0.014478	|| id:ukb-b-9835	TRUE	reported	igd	0.000321877	20.9117
64949	12	1.7e-06	-0.0259193	0.00541645	128935718	ukb-b-9835	rs6486647	T	G	0.889013	|| id:ukb-b-9835	TRUE	reported	igd	0.000352445	22.8983
64949	12	4.09996e-06	0.0390825	0.00848286	113335661	ukb-b-9835	rs2240193	A	C	0.053956	|| id:ukb-b-9835	TRUE	reported	igd	0.000326712	21.2259
64949	12	8.79995e-07	0.0233398	0.00474742	128445298	ukb-b-9835	rs7959426	T	C	0.277129	|| id:ukb-b-9835	TRUE	reported	igd	0.000372002	24.1694
64949	15	2.39999e-06	0.0530903	0.0112538	47959837	ukb-b-9835	rs117585054	A	G	0.024076	|| id:ukb-b-9835	TRUE	reported	igd	0.00034254	22.2545
64949	18	4.49997e-06	0.0551991	0.0120368	49922594	ukb-b-9835	rs12966891	A	G	0.022149	|| id:ukb-b-9835	TRUE	reported	igd	0.00032369	21.0295
64949	19	1.2e-07	0.0826786	0.0156366	35058473	ukb-b-9835	rs117567632	T	C	0.012041	|| id:ukb-b-9835	TRUE	reported	igd	0.000430271	27.9568
64949	1	7.90005e-07	-0.0110869	0.00224546	198002833	ukb-b-3143	rs72747173	T	C	0.266542	|| id:ukb-b-3143	TRUE	reported	igd	0.00037521	24.3779
64949	2	4.09996e-07	0.0417765	0.00825296	99168582	ukb-b-3143	rs145641302	A	G	0.014446	|| id:ukb-b-3143	TRUE	reported	igd	0.000394367	25.6231
64949	4	3.2e-06	-0.0127849	0.0027467	44068923	ukb-b-3143	rs74820736	C	T	0.14228	|| id:ukb-b-3143	TRUE	reported	igd	0.000333469	21.665
64949	4	2.99999e-06	0.0327601	0.00700917	153548420	ukb-b-3143	rs55980851	A	G	0.019671	|| id:ukb-b-3143	TRUE	reported	igd	0.000336232	21.8446
64949	4	2.80001e-06	-0.00898835	0.00191713	165118796	ukb-b-3143	rs2288674	A	G	0.509315	|| id:ukb-b-3143	TRUE	reported	igd	0.000338328	21.9808
64949	5	4.79999e-06	0.0324788	0.00710396	82066309	ukb-b-3143	rs188066979	T	C	0.020064	|| id:ukb-b-3143	TRUE	reported	igd	0.000321726	20.9019
64949	6	2.39999e-06	0.0342398	0.00725611	76822407	ukb-b-3143	rs117206618	T	C	0.017706	|| id:ukb-b-3143	TRUE	reported	igd	0.000342715	22.266
64949	6	4e-06	0.0369019	0.00800034	133912026	ukb-b-3143	rs140773429	C	T	0.01599	|| id:ukb-b-3143	TRUE	reported	igd	0.000327466	21.2749
64949	7	8.30004e-07	0.0467568	0.00948977	27536002	ukb-b-3143	rs116906430	T	C	0.011002	|| id:ukb-b-3143	TRUE	reported	igd	0.000373631	24.2753
64949	9	5.69994e-07	0.0294086	0.00587877	73370578	ukb-b-3143	rs143055801	T	C	0.02815	|| id:ukb-b-3143	TRUE	reported	igd	0.000385155	25.0243
64949	12	2.19999e-07	-0.0115358	0.00222803	11126577	ukb-b-3143	rs7294858	A	G	0.249686	|| id:ukb-b-3143	TRUE	reported	igd	0.000412574	26.8065
64949	14	9.49992e-07	0.0255681	0.00521606	59980386	ukb-b-3143	rs139091456	A	G	0.037547	|| id:ukb-b-3143	TRUE	reported	igd	0.00036981	24.0269
64949	15	7.00003e-07	0.031923	0.00643389	99972015	ukb-b-3143	rs149157321	T	C	0.027196	|| id:ukb-b-3143	TRUE	reported	igd	0.000378899	24.6177
64949	16	2.1e-06	0.0297958	0.00628371	59054897	ukb-b-3143	rs60728512	C	T	0.042979	|| id:ukb-b-3143	TRUE	reported	igd	0.000346063	22.4835
64949	16	6.59994e-07	0.00991525	0.00199391	5457499	ukb-b-3143	rs61275781	C	T	0.373344	|| id:ukb-b-3143	TRUE	reported	igd	0.000380591	24.7277
64949	17	2.19999e-06	0.0164808	0.00348254	52260953	ukb-b-3143	rs34075872	A	T	0.08285	|| id:ukb-b-3143	TRUE	reported	igd	0.000344701	22.395
64949	18	4.20001e-06	-0.0100077	0.00217573	9620159	ukb-b-3143	rs9807368	C	T	0.735974	|| id:ukb-b-3143	TRUE	reported	igd	0.000325645	21.1566
64949	20	4.70002e-07	-0.0120569	0.00239369	2300017	ukb-b-3143	rs214818	A	G	0.79799	|| id:ukb-b-3143	TRUE	reported	igd	0.000390475	25.3701
64949	20	3.50002e-07	0.0467053	0.00916329	39948992	ukb-b-3143	rs75209402	A	G	0.011427	|| id:ukb-b-3143	TRUE	reported	igd	0.000399837	25.9786
64949	21	2.59998e-06	-0.00937584	0.00199564	29979951	ukb-b-3143	rs1153250	C	A	0.619474	|| id:ukb-b-3143	TRUE	reported	igd	0.000339732	22.072
64949	4	2.80001e-06	0.0686796	0.0146489	128591757	ukb-b-1338	rs11936086	C	G	0.013625	|| id:ukb-b-1338	TRUE	reported	igd	0.000338319	21.9802
64949	5	3.59998e-06	0.0515675	0.0111357	82256128	ukb-b-1338	rs78115985	T	G	0.023822	|| id:ukb-b-1338	TRUE	reported	igd	0.000330066	21.4439
64949	5	1.79999e-06	0.0797698	0.0167203	2240531	ukb-b-1338	rs141134342	T	C	0.010666	|| id:ukb-b-1338	TRUE	reported	igd	0.000350319	22.7602
64949	5	1.40001e-06	-0.0218794	0.00454019	179693613	ukb-b-1338	rs78234354	T	C	0.169085	|| id:ukb-b-1338	TRUE	reported	igd	0.000357433	23.2225
64949	11	1.29999e-06	0.0277523	0.00573663	47566232	ukb-b-1338	rs72907976	A	G	0.096938	|| id:ukb-b-1338	TRUE	reported	igd	0.00036021	23.403
64949	11	4e-06	0.0166123	0.00360359	343881	ukb-b-1338	rs12270786	G	A	0.39905	|| id:ukb-b-1338	TRUE	reported	igd	0.000327095	21.2508
64949	12	2.90001e-06	0.0207445	0.00443796	116992511	ukb-b-1338	rs11068069	T	C	0.177108	|| id:ukb-b-1338	TRUE	reported	igd	0.000336295	21.8487
64949	12	4.60045e-18	-0.0338414	0.00390673	11024367	ukb-b-1338	rs61914781	A	G	0.253001	|| id:ukb-b-1338	TRUE	reported	igd	0.00115397	75.0337
64949	18	3.69999e-06	-0.0179481	0.00387652	3449286	ukb-b-1338	rs238134	C	G	0.257109	|| id:ukb-b-1338	TRUE	reported	igd	0.000329942	21.4358
64949	1	5.99998e-07	0.0644177	0.0129094	189375218	ukb-b-5867	rs186608696	A	G	0.016206	|| id:ukb-b-5867	TRUE	reported	igd	0.00038323	24.8992
64949	2	4.90004e-06	0.0554218	0.012135	237637845	ukb-b-5867	rs116388961	T	C	0.017444	|| id:ukb-b-5867	TRUE	reported	igd	0.000321048	20.8578
64949	2	1.79999e-06	-0.0156669	0.00328371	57925805	ukb-b-5867	rs35172567	T	A	0.384896	|| id:ukb-b-5867	TRUE	reported	igd	0.000350358	22.7627
64949	3	3.89996e-06	0.0170521	0.0036935	70347126	ukb-b-5867	rs1403082	C	A	0.243978	|| id:ukb-b-5867	TRUE	reported	igd	0.000328069	21.3141
64949	6	7.69999e-07	0.0252884	0.00511534	71616145	ukb-b-5867	rs79253620	A	C	0.109699	|| id:ukb-b-5867	TRUE	reported	igd	0.000376147	24.4388
64949	7	4.70002e-06	0.0537975	0.0117497	137279406	ukb-b-5867	rs139804693	C	A	0.022186	|| id:ukb-b-5867	TRUE	reported	igd	0.00032267	20.9632
64949	9	1.6e-06	0.0193603	0.00403441	32966140	ukb-b-5867	rs77014507	C	T	0.203594	|| id:ukb-b-5867	TRUE	reported	igd	0.000354436	23.0277
64949	10	7.29995e-07	0.0662791	0.0133783	10573290	ukb-b-5867	rs117987395	G	T	0.017547	|| id:ukb-b-5867	TRUE	reported	igd	0.000377759	24.5436
64949	12	3.90032e-19	-0.032642	0.003651	11323211	ukb-b-5867	rs61928618	G	A	0.254514	|| id:ukb-b-5867	TRUE	reported	igd	0.0012292	79.9312
64949	15	1.5e-06	0.0326678	0.00679435	56267370	ukb-b-5867	rs62045220	T	C	0.0594	|| id:ukb-b-5867	TRUE	reported	igd	0.000355809	23.117
64949	17	3.40001e-06	0.0611177	0.0131551	80706332	ukb-b-5867	rs79022294	G	T	0.015806	|| id:ukb-b-5867	TRUE	reported	igd	0.000332222	21.584
64949	20	3.40001e-06	-0.0250201	0.00538729	8681692	ukb-b-5867	rs11905412	A	T	0.096316	|| id:ukb-b-5867	TRUE	reported	igd	0.000331987	21.5687
64949	20	1.29999e-06	-0.0158338	0.00326666	36330118	ukb-b-5867	rs6091103	G	A	0.376353	|| id:ukb-b-5867	TRUE	reported	igd	0.000361604	23.4936
64949	20	2e-06	-0.0212735	0.00447937	62691313	ukb-b-5867	rs1335579	G	A	0.852592	|| id:ukb-b-5867	TRUE	reported	igd	0.000347153	22.5544
64949	22	1.6e-06	0.0773626	0.0161049	42816640	ukb-b-5867	rs191527510	T	C	0.010384	|| id:ukb-b-5867	TRUE	reported	igd	0.000355156	23.0745
190094	2	4.01338e-06	0.00538012	0.00116685	21417978	ukb-d-2654_4	rs12618122	G	C	0.294993	|| id:ukb-d-2654_4	TRUE	reported	igd	0.000111824	21.2593
190094	2	3.62844e-06	0.00830856	0.00179383	197178440	ukb-d-2654_4	rs78233940	T	C	0.0991546	|| id:ukb-d-2654_4	TRUE	reported	igd	0.000112842	21.4528
190094	3	3.74654e-06	0.00657453	0.00142149	151127674	ukb-d-2654_4	rs73159921	A	G	0.169257	|| id:ukb-d-2654_4	TRUE	reported	igd	0.000112519	21.3913
190094	3	1.1251e-06	0.00740434	0.00152085	70907066	ukb-d-2654_4	rs78670122	A	G	0.147319	|| id:ukb-d-2654_4	TRUE	reported	igd	0.000124674	23.7026
190094	3	3.21107e-06	0.0108834	0.002337	66940723	ukb-d-2654_4	rs17045469	C	T	0.0547789	|| id:ukb-d-2654_4	TRUE	reported	igd	0.000114076	21.6874
190094	5	2.91924e-06	-0.00542251	0.00115951	80299561	ukb-d-2654_4	rs528441	A	C	0.300934	|| id:ukb-d-2654_4	TRUE	reported	igd	0.000115036	21.8699
190094	5	3.50897e-06	-0.00883554	0.00190476	20130184	ukb-d-2654_4	rs13168991	A	G	0.894513	|| id:ukb-d-2654_4	TRUE	reported	igd	0.00011318	21.517
190094	7	3.90256e-06	0.0072102	0.00156179	121698527	ukb-d-2654_4	rs17144057	G	T	0.133628	|| id:ukb-d-2654_4	TRUE	reported	igd	0.000112107	21.313
190094	7	4.66627e-06	0.0178714	0.00390257	137075814	ukb-d-2654_4	rs118161928	T	C	0.0188722	|| id:ukb-d-2654_4	TRUE	reported	igd	0.000110306	20.9706
190094	7	4.0083e-07	-0.00546155	0.0010775	16313122	ukb-d-2654_4	rs1295132	T	G	0.56505	|| id:ukb-d-2654_4	TRUE	reported	igd	0.000135136	25.6917
190094	7	4.83704e-08	-0.0160086	0.00293335	140905396	ukb-d-2654_4	rs4726415	C	A	0.966127	|| id:ukb-d-2654_4	TRUE	reported	igd	0.000156654	29.7834
190094	8	5.76846e-07	-0.00554301	0.00110883	26250906	ukb-d-2654_4	rs3779916	A	C	0.629592	|| id:ukb-d-2654_4	TRUE	reported	igd	0.000131443	24.9895
190094	9	1.85571e-06	-0.0137929	0.0028924	73935514	ukb-d-2654_4	rs1927942	T	C	0.0347696	|| id:ukb-d-2654_4	TRUE	reported	igd	0.000119612	22.74
190094	10	7.74783e-07	0.0209741	0.00424424	63206037	ukb-d-2654_4	rs79608874	G	A	0.0164867	|| id:ukb-d-2654_4	TRUE	reported	igd	0.000128453	24.4209
190094	11	2.50398e-08	-0.010663	0.00191325	132151470	ukb-d-2654_4	rs11222998	T	C	0.0851391	|| id:ukb-d-2654_4	TRUE	reported	igd	0.000163371	31.0607
190094	14	3.22485e-06	0.00689273	0.00148037	93204658	ukb-d-2654_4	rs78975675	T	C	0.154772	|| id:ukb-d-2654_4	TRUE	reported	igd	0.000114031	21.6789
190094	19	2.2836e-06	0.015338	0.00324498	57391463	ukb-d-2654_4	rs117670743	C	T	0.0305587	|| id:ukb-d-2654_4	TRUE	reported	igd	0.000117515	22.3413
190094	19	4.06968e-06	0.00741162	0.00160845	11210912	ukb-d-2654_4	rs2228671	T	C	0.125721	|| id:ukb-d-2654_4	TRUE	reported	igd	0.000111685	21.2328
190094	19	2.02064e-07	0.00692736	0.0013328	32724745	ukb-d-2654_4	rs57989860	G	A	0.200228	|| id:ukb-d-2654_4	TRUE	reported	igd	0.000142094	27.0148
64949	1	2.1e-06	0.0334747	0.0070553	241281588	ukb-b-8007	rs143439425	T	C	0.019898	|| id:ukb-b-8007	TRUE	reported	igd	0.000346481	22.5107
64949	2	4.49997e-06	0.00995764	0.00217157	34723007	ukb-b-8007	rs12468108	C	A	0.65502	|| id:ukb-b-8007	TRUE	reported	igd	0.000323633	21.0258
64949	2	3.69999e-07	0.00984193	0.00193563	236208067	ukb-b-8007	rs11691751	T	C	0.417887	|| id:ukb-b-8007	TRUE	reported	igd	0.000397897	25.8525
64949	4	4.49997e-06	-0.0190881	0.00416271	184333590	ukb-b-8007	rs78779644	A	T	0.054445	|| id:ukb-b-8007	TRUE	reported	igd	0.000323638	21.0261
64949	4	3.59998e-07	0.0477834	0.00938948	69766356	ukb-b-8007	rs115966909	T	C	0.010621	|| id:ukb-b-8007	TRUE	reported	igd	0.000398589	25.8975
64949	8	3.79997e-06	0.0334728	0.00724058	3873924	ukb-b-8007	rs114909308	C	G	0.017919	|| id:ukb-b-8007	TRUE	reported	igd	0.000328944	21.371
64949	9	2.5e-06	0.0389973	0.00828109	33202123	ukb-b-8007	rs117772192	G	A	0.013026	|| id:ukb-b-8007	TRUE	reported	igd	0.000341329	22.1759
64949	9	6.59994e-07	0.0297463	0.00598125	16937127	ukb-b-8007	rs115801985	G	C	0.024834	|| id:ukb-b-8007	TRUE	reported	igd	0.000380666	24.7325
64949	10	1.5e-08	0.0287655	0.00508426	83596463	ukb-b-8007	rs17713345	T	C	0.035151	|| id:ukb-b-8007	TRUE	reported	igd	0.000492608	32.0092
64949	12	2.19999e-06	0.0249022	0.00526395	26487736	ukb-b-8007	rs79474565	G	A	0.033983	|| id:ukb-b-8007	TRUE	reported	igd	0.000344453	22.3789
64949	13	4.49997e-06	-0.00992606	0.00216318	86122445	ukb-b-8007	rs9645975	A	G	0.247964	|| id:ukb-b-8007	TRUE	reported	igd	0.000324082	21.055
64949	16	3.89996e-06	0.0324092	0.00701887	7384823	ukb-b-8007	rs112482846	T	G	0.018399	|| id:ukb-b-8007	TRUE	reported	igd	0.000328161	21.3201
64949	20	2.19999e-06	0.0116291	0.00245603	39085185	ukb-b-8007	rs6029122	T	G	0.177746	|| id:ukb-b-8007	TRUE	reported	igd	0.000345066	22.4188
64949	21	4.39997e-06	-0.00868519	0.00189204	37634511	ukb-b-8007	rs2284636	A	G	0.536088	|| id:ukb-b-8007	TRUE	reported	igd	0.000324328	21.071
64949	22	3.50002e-06	0.0253727	0.00546823	48285508	ukb-b-8007	rs62224239	T	C	0.033692	|| id:ukb-b-8007	TRUE	reported	igd	0.000331378	21.5291
64941	3	4.09996e-06	0.0171949	0.00373172	119853714	ukb-b-12763	rs114155753	T	C	0.038466	|| id:ukb-b-12763	TRUE	reported	igd	0.000326829	21.2309
64941	3	4.20001e-06	0.00822412	0.00178721	77424700	ukb-b-12763	rs9872037	A	G	0.802866	|| id:ukb-b-12763	TRUE	reported	igd	0.000325962	21.1746
64941	3	1.6e-06	0.0251237	0.00523515	40564878	ukb-b-12763	rs148140816	T	C	0.020459	|| id:ukb-b-12763	TRUE	reported	igd	0.000354516	23.0301
64941	3	1.40001e-06	0.0300636	0.0062239	124474689	ukb-b-12763	rs146541987	A	G	0.014695	|| id:ukb-b-12763	TRUE	reported	igd	0.000359155	23.3315
64941	4	1.6e-06	-0.0259113	0.00539673	94160539	ukb-b-12763	rs4478149	G	A	0.980992	|| id:ukb-b-12763	TRUE	reported	igd	0.000354849	23.0517
64941	4	5.1e-07	0.0224377	0.0044668	163539184	ukb-b-12763	rs138864146	T	C	0.026694	|| id:ukb-b-12763	TRUE	reported	igd	0.000388397	25.2319
64941	5	3.79997e-07	-0.0123409	0.00242956	150754943	ukb-b-12763	rs76654970	G	C	0.096811	|| id:ukb-b-12763	TRUE	reported	igd	0.000397143	25.8003
64941	6	1.79999e-06	0.0188355	0.0039452	88589982	ukb-b-12763	rs77166451	A	G	0.035389	|| id:ukb-b-12763	TRUE	reported	igd	0.000350869	22.7931
64941	8	2.30001e-06	-0.0207571	0.00439217	96710317	ukb-b-12763	rs13279603	T	C	0.968532	|| id:ukb-b-12763	TRUE	reported	igd	0.000343801	22.3338
64941	8	6.49995e-08	0.0236837	0.00438253	13719578	ukb-b-12763	rs73208279	A	C	0.027708	|| id:ukb-b-12763	TRUE	reported	igd	0.000449506	29.2036
64941	10	4.09996e-06	0.0282923	0.00613909	60307347	ukb-b-12763	rs141474325	T	C	0.014348	|| id:ukb-b-12763	TRUE	reported	igd	0.00032694	21.2381
64941	10	1.29999e-06	-0.0205064	0.00424201	10632123	ukb-b-12763	rs996238	C	T	0.969277	|| id:ukb-b-12763	TRUE	reported	igd	0.000359716	23.368
64941	12	1.6e-06	0.011478	0.00239189	76315825	ukb-b-12763	rs10880014	T	C	0.102878	|| id:ukb-b-12763	TRUE	reported	igd	0.000354468	23.027
64941	13	2.99999e-06	0.0231103	0.00494951	78573782	ukb-b-12763	rs9544664	T	C	0.02646	|| id:ukb-b-12763	TRUE	reported	igd	0.0003356	21.8008
64941	13	3.40001e-07	0.0224505	0.00440293	93968282	ukb-b-12763	rs61965672	G	A	0.026678	|| id:ukb-b-12763	TRUE	reported	igd	0.000400199	25.9989
64941	18	2.99999e-06	0.00785964	0.00168222	48970651	ukb-b-12763	rs34654942	A	T	0.231232	|| id:ukb-b-12763	TRUE	reported	igd	0.000336027	21.8286
64941	20	4.20001e-06	0.0246458	0.0053564	48136683	ukb-b-12763	rs77823273	A	G	0.018293	|| id:ukb-b-12763	TRUE	reported	igd	0.000325896	21.1703
64941	22	7.90005e-07	0.0313191	0.00634259	39254513	ukb-b-12763	rs79169291	T	G	0.012704	|| id:ukb-b-12763	TRUE	reported	igd	0.000375321	24.3821
64949	1	7.59994e-07	0.0282644	0.00571632	117600593	ukb-b-2832	rs2477723	A	T	0.884478	|| id:ukb-b-2832	TRUE	reported	igd	0.00037628	24.4474
64949	3	1.29999e-06	0.0515229	0.0106619	175716396	ukb-b-2832	rs111648181	A	G	0.030607	|| id:ukb-b-2832	TRUE	reported	igd	0.00035942	23.3517
64949	4	2.99999e-07	0.0190831	0.00372304	175871449	ukb-b-2832	rs6819167	G	A	0.572177	|| id:ukb-b-2832	TRUE	reported	igd	0.000404347	26.2718
64949	5	2e-06	0.0759656	0.0159825	172931880	ukb-b-2832	rs116117330	T	C	0.013249	|| id:ukb-b-2832	TRUE	reported	igd	0.000347713	22.5908
64949	6	3.09999e-06	0.0274708	0.00589051	90610887	ukb-b-2832	rs35421650	C	T	0.108672	|| id:ukb-b-2832	TRUE	reported	igd	0.000334749	21.7482
64949	6	3.09999e-06	0.0188133	0.00403367	105860107	ukb-b-2832	rs6920614	C	A	0.32278	|| id:ukb-b-2832	TRUE	reported	igd	0.00033482	21.7528
64949	8	9.69996e-07	0.0325164	0.00663955	60226611	ukb-b-2832	rs7829588	T	A	0.090698	|| id:ukb-b-2832	TRUE	reported	igd	0.000369143	23.9836
64949	11	4.09996e-06	-0.0673371	0.0146177	82153361	ukb-b-2832	rs147882726	G	C	0.016532	|| id:ukb-b-2832	TRUE	reported	igd	0.000326615	21.2196
64949	12	2.5e-06	-0.0264603	0.00561807	53373962	ukb-b-2832	rs949734	T	C	0.875614	|| id:ukb-b-2832	TRUE	reported	igd	0.000341424	22.1821
64949	13	2.80001e-06	0.034421	0.00734938	19534612	ukb-b-2832	rs78236863	A	G	0.075954	|| id:ukb-b-2832	TRUE	reported	igd	0.000337619	21.9347
64949	13	1.2e-06	0.0221009	0.00455205	108706992	ukb-b-2832	rs9587497	A	T	0.206168	|| id:ukb-b-2832	TRUE	reported	igd	0.000362807	23.5718
64949	21	2.19999e-06	0.0187135	0.00395217	28157026	ukb-b-2832	rs2212808	T	G	0.31427	|| id:ukb-b-2832	TRUE	reported	igd	0.000345077	22.4195
461046	1	3.79997e-06	0.0136984	0.00296429	225107499	ukb-b-5495	rs150466170	A	T	0.019693	|| id:ukb-b-5495	TRUE	reported	igd	4.63163e-05	21.3548
461046	1	3.79997e-06	0.00548611	0.0011866	7657606	ukb-b-5495	rs7520401	A	T	0.136307	|| id:ukb-b-5495	TRUE	reported	igd	4.63613e-05	21.3756
461046	1	3.79997e-06	0.00703587	0.00152267	207911151	ukb-b-5495	rs55989809	A	C	0.079594	|| id:ukb-b-5495	TRUE	reported	igd	4.63084e-05	21.3512
461046	1	2.90001e-06	0.00412102	0.000880884	23278961	ukb-b-5495	rs11590260	A	G	0.307689	|| id:ukb-b-5495	TRUE	reported	igd	4.74687e-05	21.8862
461046	1	3.89996e-06	0.0107813	0.00233478	93486547	ukb-b-5495	rs80191764	G	C	0.033356	|| id:ukb-b-5495	TRUE	reported	igd	4.62473e-05	21.323
461046	1	1.09999e-07	-0.0192551	0.00362961	99154739	ukb-b-5495	rs142107670	A	G	0.013177	|| id:ukb-b-5495	TRUE	reported	igd	6.10381e-05	28.143
461046	1	4.09996e-08	0.00683096	0.00124475	38658152	ukb-b-5495	rs898980	T	C	0.877965	|| id:ukb-b-5495	TRUE	reported	igd	6.53171e-05	30.116
461046	2	7.29995e-07	0.00411716	0.000831209	1136042	ukb-b-5495	rs28413619	A	G	0.594542	|| id:ukb-b-5495	TRUE	reported	igd	5.32118e-05	24.5343
461046	2	5e-07	-0.00448423	0.000892195	168570776	ukb-b-5495	rs7577697	C	T	0.309454	|| id:ukb-b-5495	TRUE	reported	igd	5.47883e-05	25.2612
461046	2	1.40001e-06	-0.00402357	0.00083393	201076401	ukb-b-5495	rs1653301	G	A	0.607726	|| id:ukb-b-5495	TRUE	reported	igd	5.04891e-05	23.2789
461046	2	1.7e-08	0.00479452	0.000849763	15021145	ukb-b-5495	rs11897809	C	A	0.35418	|| id:ukb-b-5495	TRUE	reported	igd	6.90431e-05	31.8341
461046	2	1.6e-06	-0.00440522	0.000916867	54182715	ukb-b-5495	rs805452	G	C	0.268819	|| id:ukb-b-5495	TRUE	reported	igd	5.00676e-05	23.0845
461046	2	2.90001e-07	-0.00419892	0.000818772	77162367	ukb-b-5495	rs11126576	T	C	0.440111	|| id:ukb-b-5495	TRUE	reported	igd	5.70401e-05	26.2995
461046	2	8.70001e-08	-0.00473775	0.000885368	200162766	ukb-b-5495	rs7605371	A	G	0.69886	|| id:ukb-b-5495	TRUE	reported	igd	6.21048e-05	28.6348
461046	2	5.89997e-07	0.00406436	0.000813875	25138040	ukb-b-5495	rs6737082	C	A	0.486654	|| id:ukb-b-5495	TRUE	reported	igd	5.4088e-05	24.9383
461046	2	4.49997e-10	0.00524985	0.000842044	162101261	ukb-b-5495	rs11678980	A	G	0.46139	|| id:ukb-b-5495	TRUE	reported	igd	8.43031e-05	38.8707
461046	2	2.19999e-06	0.00460862	0.000974119	237150311	ukb-b-5495	rs6431443	C	T	0.224043	|| id:ukb-b-5495	TRUE	reported	igd	4.85459e-05	22.3829
461046	2	1.09999e-06	0.0137222	0.0028137	69992895	ukb-b-5495	rs10187042	T	C	0.021814	|| id:ukb-b-5495	TRUE	reported	igd	5.15852e-05	23.7843
461046	2	5.80003e-09	-0.00484746	0.000832691	100842638	ukb-b-5495	rs13026283	T	C	0.393454	|| id:ukb-b-5495	TRUE	reported	igd	7.34995e-05	33.889
461046	2	4.60002e-06	-0.00871093	0.00190092	422144	ukb-b-5495	rs62107261	C	T	0.04829	|| id:ukb-b-5495	TRUE	reported	igd	4.55446e-05	20.999
461046	3	3.59998e-10	0.00514445	0.000820353	101274807	ukb-b-5495	rs9825208	T	G	0.443156	|| id:ukb-b-5495	TRUE	reported	igd	8.52894e-05	39.3255
461046	3	4.60002e-06	-0.00647936	0.0014136	81514433	ukb-b-5495	rs34783916	C	T	0.091568	|| id:ukb-b-5495	TRUE	reported	igd	4.55666e-05	21.0092
461046	3	5.60003e-07	0.00665395	0.0013297	44915250	ukb-b-5495	rs11715636	C	G	0.107469	|| id:ukb-b-5495	TRUE	reported	igd	5.43105e-05	25.0409
461046	3	1.29999e-06	-0.00780975	0.00161607	101708972	ukb-b-5495	rs13062583	C	T	0.068635	|| id:ukb-b-5495	TRUE	reported	igd	5.0651e-05	23.3535
461046	3	4.30002e-06	0.0181786	0.00395356	107402313	ukb-b-5495	rs144118237	T	G	0.010991	|| id:ukb-b-5495	TRUE	reported	igd	4.58543e-05	21.1418
461046	3	1.79999e-10	-0.00609385	0.000956033	34615898	ukb-b-5495	rs17031936	G	A	0.237496	|| id:ukb-b-5495	TRUE	reported	igd	8.81161e-05	40.629
461046	3	1.79999e-06	-0.00405693	0.000849345	79636314	ukb-b-5495	rs67885345	C	G	0.365712	|| id:ukb-b-5495	TRUE	reported	igd	4.94836e-05	22.8152
461046	3	3.59998e-07	0.00466192	0.000916274	47606215	ukb-b-5495	rs11716779	G	A	0.268513	|| id:ukb-b-5495	TRUE	reported	igd	5.61449e-05	25.8867
461046	4	9.70063e-14	0.0112689	0.00151372	103146888	ukb-b-5495	rs35225200	C	A	0.083249	|| id:ukb-b-5495	TRUE	reported	igd	0.000120192	55.4205
461046	4	4.90004e-07	0.00454818	0.00090427	19011615	ukb-b-5495	rs207355	G	A	0.713454	|| id:ukb-b-5495	TRUE	reported	igd	5.4867e-05	25.2975
461046	4	3.40001e-06	-0.00485044	0.0010447	25150890	ukb-b-5495	rs6849555	C	G	0.200977	|| id:ukb-b-5495	TRUE	reported	igd	4.67535e-05	21.5564
461046	4	6.4e-08	-0.00804844	0.00148836	15128736	ukb-b-5495	rs75621887	G	A	0.081274	|| id:ukb-b-5495	TRUE	reported	igd	6.34214e-05	29.2419
461046	4	2.5e-06	-0.00399159	0.000848434	130251795	ukb-b-5495	rs28459462	A	G	0.644121	|| id:ukb-b-5495	TRUE	reported	igd	4.80055e-05	22.1337
461046	5	4.09996e-06	0.00945066	0.00205179	65674631	ukb-b-5495	rs1651022	A	G	0.04091	|| id:ukb-b-5495	TRUE	reported	igd	4.60144e-05	21.2157
461046	5	3.09999e-06	0.00385898	0.000827149	143487646	ukb-b-5495	rs7717463	T	C	0.571762	|| id:ukb-b-5495	TRUE	reported	igd	4.72077e-05	21.7659
461046	5	4.39997e-06	0.0051407	0.00111922	158147806	ukb-b-5495	rs58979455	T	A	0.157059	|| id:ukb-b-5495	TRUE	reported	igd	4.57561e-05	21.0966
461046	5	2.19999e-06	-0.00392499	0.000828998	3326762	ukb-b-5495	rs57735331	A	G	0.435719	|| id:ukb-b-5495	TRUE	reported	igd	4.86189e-05	22.4165
461046	5	4.30002e-09	0.00477938	0.000814153	122108890	ukb-b-5495	rs3756362	G	C	0.530473	|| id:ukb-b-5495	TRUE	reported	igd	7.47402e-05	34.4611
461046	5	3.09999e-07	0.0042227	0.000825528	145371780	ukb-b-5495	rs977205	A	C	0.588201	|| id:ukb-b-5495	TRUE	reported	igd	5.67477e-05	26.1647
461046	5	4.30002e-06	0.010567	0.00229865	44534364	ukb-b-5495	rs62368490	T	C	0.033216	|| id:ukb-b-5495	TRUE	reported	igd	4.58346e-05	21.1327
461046	6	2.19999e-07	0.00471681	0.000909769	12084445	ukb-b-5495	rs9296258	G	C	0.721192	|| id:ukb-b-5495	TRUE	reported	igd	5.82995e-05	26.8802
461046	6	3.79997e-08	0.00448685	0.000816096	92139101	ukb-b-5495	rs2748287	A	G	0.473693	|| id:ukb-b-5495	TRUE	reported	igd	6.55583e-05	30.2273
461046	6	1.7e-09	0.00552538	0.000917755	41820654	ukb-b-5495	rs6458247	G	A	0.732251	|| id:ukb-b-5495	TRUE	reported	igd	7.86126e-05	36.2467
461046	6	3.50002e-06	-0.0100441	0.00216564	19689198	ukb-b-5495	rs191478493	A	G	0.038941	|| id:ukb-b-5495	TRUE	reported	igd	4.66536e-05	21.5104
461046	6	2.99999e-06	0.00458508	0.000982329	131870611	ukb-b-5495	rs2608914	A	T	0.21816	|| id:ukb-b-5495	TRUE	reported	igd	4.72514e-05	21.786
461046	6	5.19996e-09	-0.00494138	0.000846164	105358192	ukb-b-5495	rs6902789	A	G	0.367712	|| id:ukb-b-5495	TRUE	reported	igd	7.39624e-05	34.1024
461046	6	5.99998e-08	-0.00669374	0.00123503	73168951	ukb-b-5495	rs10455260	C	T	0.130499	|| id:ukb-b-5495	TRUE	reported	igd	6.37105e-05	29.3752
461046	6	2e-06	0.00556849	0.00117119	32634646	ukb-b-5495	rs28746853	C	T	0.175767	|| id:ukb-b-5495	TRUE	reported	igd	4.90292e-05	22.6057
461046	6	1.6e-06	-0.00495035	0.0010328	21062731	ukb-b-5495	rs11969047	G	A	0.191394	|| id:ukb-b-5495	TRUE	reported	igd	4.9828e-05	22.974
461046	7	4.60002e-06	-0.00390146	0.000851684	23940721	ukb-b-5495	rs59376676	C	T	0.355781	|| id:ukb-b-5495	TRUE	reported	igd	4.55128e-05	20.9843
461046	7	2.30001e-08	-0.00454915	0.000814506	104870448	ukb-b-5495	rs7794036	C	T	0.529654	|| id:ukb-b-5495	TRUE	reported	igd	6.76548e-05	31.1939
461046	7	1.2e-06	0.00479014	0.000984828	133480664	ukb-b-5495	rs2542264	G	A	0.221943	|| id:ukb-b-5495	TRUE	reported	igd	5.13108e-05	23.6578
461046	7	1.79999e-06	0.00787817	0.00165051	114952055	ukb-b-5495	rs13221917	T	C	0.065443	|| id:ukb-b-5495	TRUE	reported	igd	4.94138e-05	22.7831
461046	7	2.1e-07	-0.0121656	0.00234299	72399120	ukb-b-5495	rs77788393	T	C	0.030963	|| id:ukb-b-5495	TRUE	reported	igd	5.84732e-05	26.9603
461046	8	1.89998e-06	0.00429833	0.000901762	106307372	ukb-b-5495	rs2957462	T	C	0.284884	|| id:ukb-b-5495	TRUE	reported	igd	4.92777e-05	22.7203
461046	8	5.99998e-07	-0.00409012	0.00081963	8969611	ukb-b-5495	rs11784654	A	T	0.480067	|| id:ukb-b-5495	TRUE	reported	igd	5.40093e-05	24.902
461046	8	2.90001e-06	0.00382485	0.000817292	43418266	ukb-b-5495	rs13276687	A	G	0.46016	|| id:ukb-b-5495	TRUE	reported	igd	4.75017e-05	21.9014
461046	9	2.90001e-06	-0.0143617	0.00306814	32761339	ukb-b-5495	rs149131278	C	A	0.018346	|| id:ukb-b-5495	TRUE	reported	igd	4.75222e-05	21.9109
461046	9	5.30005e-09	-0.00474782	0.000813539	15826335	ukb-b-5495	rs2891007	A	T	0.490458	|| id:ukb-b-5495	TRUE	reported	igd	7.38678e-05	34.0588
461046	9	4.09996e-06	0.00528026	0.00114659	11055480	ukb-b-5495	rs11789404	G	A	0.148429	|| id:ukb-b-5495	TRUE	reported	igd	4.59971e-05	21.2076
461046	9	1.09999e-06	0.0179518	0.00368789	101947426	ukb-b-5495	rs113279898	T	A	0.013532	|| id:ukb-b-5495	TRUE	reported	igd	5.13918e-05	23.6951
461046	9	4.20001e-07	0.00441902	0.000873291	74836785	ukb-b-5495	rs10781087	A	T	0.323232	|| id:ukb-b-5495	TRUE	reported	igd	5.55348e-05	25.6054
461046	9	9.49992e-10	-0.0053284	0.000870915	124641918	ukb-b-5495	rs10760201	A	G	0.677669	|| id:ukb-b-5495	TRUE	reported	igd	8.11825e-05	37.4318
461046	9	4.70002e-06	-0.00514377	0.00112373	29502746	ukb-b-5495	rs1980753	C	A	0.844115	|| id:ukb-b-5495	TRUE	reported	igd	4.54439e-05	20.9526
461046	9	1.40001e-07	0.00435811	0.000828046	92177897	ukb-b-5495	rs7036107	G	A	0.510714	|| id:ukb-b-5495	TRUE	reported	igd	6.00782e-05	27.7004
461046	10	2.69998e-06	0.00430943	0.000918923	89604732	ukb-b-5495	rs10788569	C	T	0.268646	|| id:ukb-b-5495	TRUE	reported	igd	4.76998e-05	21.9927
461046	10	1.89998e-06	0.00389929	0.000819123	107258114	ukb-b-5495	rs10884152	T	C	0.55061	|| id:ukb-b-5495	TRUE	reported	igd	4.91482e-05	22.6606
461046	10	8.10028e-12	0.00611206	0.000894042	114758349	ukb-b-5495	rs7903146	T	C	0.290668	|| id:ukb-b-5495	TRUE	reported	igd	0.000101361	46.7366
461046	10	2e-06	-0.00392338	0.000825678	123205738	ukb-b-5495	rs4752563	G	A	0.421436	|| id:ukb-b-5495	TRUE	reported	igd	4.89704e-05	22.5786
461046	11	4.49997e-06	0.00782997	0.00170672	84832228	ukb-b-5495	rs72961508	A	G	0.061636	|| id:ukb-b-5495	TRUE	reported	igd	4.5649e-05	21.0472
461046	11	3.59998e-06	0.00561836	0.00121234	63858714	ukb-b-5495	rs12805344	A	G	0.128717	|| id:ukb-b-5495	TRUE	reported	igd	4.65807e-05	21.4767
461046	11	2.59998e-07	0.00541897	0.00105285	127804345	ukb-b-5495	rs3016635	T	C	0.182742	|| id:ukb-b-5495	TRUE	reported	igd	5.74555e-05	26.491
461046	11	6.19998e-07	-0.00418165	0.000838726	20183835	ukb-b-5495	rs11025417	G	T	0.375457	|| id:ukb-b-5495	TRUE	reported	igd	5.39123e-05	24.8573
461046	11	1e-06	0.00426389	0.000872111	108822999	ukb-b-5495	rs11212825	C	G	0.635517	|| id:ukb-b-5495	TRUE	reported	igd	5.18444e-05	23.9038
461046	11	1.7e-06	0.0123982	0.00259208	46928336	ukb-b-5495	rs116855242	A	G	0.025131	|| id:ukb-b-5495	TRUE	reported	igd	4.96198e-05	22.878
461046	12	7.10003e-07	-0.00407949	0.000822864	42010441	ukb-b-5495	rs287039	T	C	0.580557	|| id:ukb-b-5495	TRUE	reported	igd	5.33075e-05	24.5784
461046	12	2.80001e-07	0.00483855	0.000941467	893613	ukb-b-5495	rs7308320	C	T	0.248171	|| id:ukb-b-5495	TRUE	reported	igd	5.72863e-05	26.413
461046	12	1.89998e-06	-0.0133643	0.00280784	85816826	ukb-b-5495	rs116978595	A	G	0.021705	|| id:ukb-b-5495	TRUE	reported	igd	4.9134e-05	22.654
461046	12	3.79997e-06	-0.00431773	0.000934594	108629780	ukb-b-5495	rs1426371	A	G	0.259888	|| id:ukb-b-5495	TRUE	reported	igd	4.62914e-05	21.3434
461046	12	1.7e-08	-0.00497762	0.000882584	121432117	ukb-b-5495	rs56348580	C	G	0.307311	|| id:ukb-b-5495	TRUE	reported	igd	6.89854e-05	31.8075
461046	13	4.70002e-06	0.00400381	0.000874271	90206489	ukb-b-5495	rs9560388	C	A	0.319371	|| id:ukb-b-5495	TRUE	reported	igd	4.54874e-05	20.9726
461046	13	4.90004e-06	-0.00409878	0.000897174	75835553	ukb-b-5495	rs571680	C	G	0.291668	|| id:ukb-b-5495	TRUE	reported	igd	4.52681e-05	20.8715
461046	14	5.30005e-07	0.00413223	0.000823684	77513891	ukb-b-5495	rs1013652	G	A	0.422919	|| id:ukb-b-5495	TRUE	reported	igd	5.45858e-05	25.1678
461046	14	4.79954e-11	-0.00548382	0.000833862	47091395	ukb-b-5495	rs360180	G	T	0.610617	|| id:ukb-b-5495	TRUE	reported	igd	9.37979e-05	43.249
461046	15	3.09999e-06	0.00731101	0.00156846	66812081	ukb-b-5495	rs12902652	T	C	0.07227	|| id:ukb-b-5495	TRUE	reported	igd	4.71241e-05	21.7273
461046	15	3.2e-06	-0.00460697	0.0009895	35740582	ukb-b-5495	rs1037575	A	G	0.784647	|| id:ukb-b-5495	TRUE	reported	igd	4.70148e-05	21.6769
461046	15	1.79999e-06	0.00778261	0.00163045	66127257	ukb-b-5495	rs12911557	G	A	0.932213	|| id:ukb-b-5495	TRUE	reported	igd	4.94163e-05	22.7842
461046	16	4.20001e-07	0.00418791	0.000827907	53809123	ukb-b-5495	rs55872725	T	C	0.403626	|| id:ukb-b-5495	TRUE	reported	igd	5.54962e-05	25.5876
461046	16	3.2e-09	-0.00491871	0.000831081	30134656	ukb-b-5495	rs28529403	C	T	0.398732	|| id:ukb-b-5495	TRUE	reported	igd	7.59694e-05	35.0279
461046	16	7.10003e-07	0.00466485	0.000940904	71987875	ukb-b-5495	rs34235351	A	G	0.248037	|| id:ukb-b-5495	TRUE	reported	igd	5.33111e-05	24.5801
461046	17	3.2e-06	0.00436087	0.000936061	79052815	ukb-b-5495	rs4969376	A	G	0.253593	|| id:ukb-b-5495	TRUE	reported	igd	4.70732e-05	21.7038
461046	17	6.19998e-07	-0.00419297	0.000841254	35737753	ukb-b-5495	rs829154	T	C	0.519992	|| id:ukb-b-5495	TRUE	reported	igd	5.38793e-05	24.842
461046	17	4e-09	0.00478751	0.000813496	8125541	ukb-b-5495	rs12938531	G	A	0.502832	|| id:ukb-b-5495	TRUE	reported	igd	7.51159e-05	34.6343
461046	17	3.89996e-09	0.00480014	0.000815445	46967061	ukb-b-5495	rs12950328	T	C	0.539392	|| id:ukb-b-5495	TRUE	reported	igd	7.51522e-05	34.6511
461046	17	3.89996e-07	0.00507975	0.00100137	66004715	ukb-b-5495	rs78186330	A	G	0.208604	|| id:ukb-b-5495	TRUE	reported	igd	5.58119e-05	25.7332
461046	18	2e-06	-0.0039123	0.000822768	50026142	ukb-b-5495	rs6508144	G	C	0.5682	|| id:ukb-b-5495	TRUE	reported	igd	4.90393e-05	22.6104
461046	18	5.60003e-08	-0.00467812	0.000861293	21003061	ukb-b-5495	rs2037640	T	C	0.337103	|| id:ukb-b-5495	TRUE	reported	igd	6.39836e-05	29.5012
461046	18	4.90004e-07	0.00578609	0.00115038	1819543	ukb-b-5495	rs8084696	T	G	0.148084	|| id:ukb-b-5495	TRUE	reported	igd	5.48681e-05	25.298
461046	19	6.49995e-07	0.00520903	0.00104719	19532682	ukb-b-5495	rs11669516	A	G	0.185174	|| id:ukb-b-5495	TRUE	reported	igd	5.36655e-05	24.7435
461046	19	7.89951e-11	0.00546478	0.000840291	49259529	ukb-b-5495	rs838133	G	A	0.549378	|| id:ukb-b-5495	TRUE	reported	igd	9.1728e-05	42.2945
461046	19	5e-07	-0.00545371	0.00108529	50098423	ukb-b-5495	rs12462756	A	G	0.168096	|| id:ukb-b-5495	TRUE	reported	igd	5.47677e-05	25.2517
461046	20	2e-07	-0.00425802	0.000819269	41939651	ukb-b-5495	rs6030775	C	T	0.449429	|| id:ukb-b-5495	TRUE	reported	igd	5.85858e-05	27.0122
461046	20	1.7e-06	-0.00583734	0.00121865	62858844	ukb-b-5495	rs41279350	G	A	0.127622	|| id:ukb-b-5495	TRUE	reported	igd	4.9763e-05	22.9441
461046	21	2.19999e-06	0.00491819	0.00103943	44369492	ukb-b-5495	rs9754109	T	C	0.189582	|| id:ukb-b-5495	TRUE	reported	igd	4.85573e-05	22.3882
461046	22	4.09996e-08	-0.00525121	0.000957444	42521985	ukb-b-5495	rs4078247	C	T	0.222064	|| id:ukb-b-5495	TRUE	reported	igd	6.52408e-05	30.0809
461046	22	4.09996e-07	0.0042264	0.000834303	37825220	ukb-b-5495	rs9610753	C	G	0.396547	|| id:ukb-b-5495	TRUE	reported	igd	5.56577e-05	25.6621
64949	1	2.30001e-06	0.0661311	0.0139893	241205020	ukb-b-10217	rs79312248	C	G	0.021233	|| id:ukb-b-10217	TRUE	reported	igd	0.000343952	22.3463
64949	1	1.2e-07	0.0621115	0.0117298	165629153	ukb-b-10217	rs72698049	G	C	0.031013	|| id:ukb-b-10217	TRUE	reported	igd	0.000431522	28.0382
64949	2	1.40001e-08	0.0375631	0.00662585	242071548	ukb-b-10217	rs73112179	G	T	0.102931	|| id:ukb-b-10217	TRUE	reported	igd	0.000494598	32.1386
64949	3	2.5e-06	0.0250344	0.00531994	82621024	ukb-b-10217	rs9813850	C	T	0.166613	|| id:ukb-b-10217	TRUE	reported	igd	0.000340832	22.1436
64949	4	1.6e-06	0.0765251	0.0159505	157321728	ukb-b-10217	rs146405287	T	C	0.018516	|| id:ukb-b-10217	TRUE	reported	igd	0.000354269	23.0168
64949	4	3.79997e-06	0.0485682	0.0105107	71516586	ukb-b-10217	rs72859681	C	T	0.038615	|| id:ukb-b-10217	TRUE	reported	igd	0.000328644	21.3514
64949	5	8.79995e-08	0.0945744	0.0176761	175253103	ukb-b-10217	rs116687379	T	C	0.013219	|| id:ukb-b-10217	TRUE	reported	igd	0.000440565	28.626
64949	6	4.39997e-06	0.0832705	0.0181285	136500778	ukb-b-10217	rs111664160	C	A	0.012079	|| id:ukb-b-10217	TRUE	reported	igd	0.000324747	21.0982
64949	9	1.89998e-06	0.0250631	0.00526059	32797065	ukb-b-10217	rs10971134	T	C	0.174579	|| id:ukb-b-10217	TRUE	reported	igd	0.000349363	22.698
64949	9	7.19996e-08	0.0833839	0.0154833	98546989	ukb-b-10217	rs62559005	T	C	0.017006	|| id:ukb-b-10217	TRUE	reported	igd	0.000446345	29.0017
64949	10	2.59998e-07	0.0822368	0.0159742	25590082	ukb-b-10217	rs142705784	C	T	0.01573	|| id:ukb-b-10217	TRUE	reported	igd	0.000407891	26.5021
64949	10	4.20001e-06	-0.0266234	0.00578403	129990596	ukb-b-10217	rs67632528	A	G	0.137977	|| id:ukb-b-10217	TRUE	reported	igd	0.000326101	21.1862
64949	11	2.80001e-06	0.0811036	0.0173004	127585255	ukb-b-10217	rs116978350	T	C	0.015341	|| id:ukb-b-10217	TRUE	reported	igd	0.000338258	21.9763
64949	11	4.30002e-06	0.0251797	0.00548049	107762483	ukb-b-10217	rs34413686	A	G	0.158948	|| id:ukb-b-10217	TRUE	reported	igd	0.000324899	21.1081
64949	11	1.40001e-06	-0.0218053	0.00451839	44877595	ukb-b-10217	rs11038176	C	T	0.279615	|| id:ukb-b-10217	TRUE	reported	igd	0.00035845	23.2886
64949	11	7.19996e-07	0.023329	0.00470771	91231415	ukb-b-10217	rs61913309	G	A	0.238223	|| id:ukb-b-10217	TRUE	reported	igd	0.000377952	24.5561
64949	13	3.79997e-06	0.0213893	0.00462604	25228101	ukb-b-10217	rs61948777	T	C	0.245446	|| id:ukb-b-10217	TRUE	reported	igd	0.000329048	21.3777
64949	16	4.49997e-07	0.0554313	0.0109853	51307429	ukb-b-10217	rs72791190	G	A	0.033742	|| id:ukb-b-10217	TRUE	reported	igd	0.000391871	25.4609
64949	16	9.59997e-07	0.0393654	0.00803526	62009483	ukb-b-10217	rs16964118	C	T	0.065485	|| id:ukb-b-10217	TRUE	reported	igd	0.0003694	24.0003
64949	1	7.79992e-07	0.033043	0.00668781	4755226	ukb-b-9835	rs9970616	G	A	0.070268	|| id:ukb-b-9835	TRUE	reported	igd	0.000375712	24.4106
64949	1	4.70002e-06	0.0752821	0.0164475	200873344	ukb-b-9835	rs148822130	A	G	0.011545	|| id:ukb-b-9835	TRUE	reported	igd	0.000322456	20.9493
64949	2	6.80002e-07	0.0417617	0.00840864	33768155	ukb-b-9835	rs114815025	G	A	0.045199	|| id:ukb-b-9835	TRUE	reported	igd	0.000379636	24.6656
64949	4	9.20005e-07	0.0273164	0.00556609	175457791	ukb-b-9835	rs72704169	G	A	0.104814	|| id:ukb-b-9835	TRUE	reported	igd	0.000370692	24.0842
64949	6	3.59998e-06	0.0698074	0.0150641	63258763	ukb-b-9835	rs138083296	T	A	0.013611	|| id:ukb-b-9835	TRUE	reported	igd	0.000330522	21.4735
64949	6	4.09996e-06	0.0609063	0.0132198	155950842	ukb-b-9835	rs148574253	G	A	0.020056	|| id:ukb-b-9835	TRUE	reported	igd	0.000326708	21.2257
64949	9	3.59998e-06	0.0748971	0.0161718	87990796	ukb-b-9835	rs146652669	T	C	0.012076	|| id:ukb-b-9835	TRUE	reported	igd	0.000330139	21.4486
64949	10	4.90004e-06	0.0592991	0.0129831	112209540	ukb-b-9835	rs185905470	C	T	0.017889	|| id:ukb-b-9835	TRUE	reported	igd	0.000321091	20.8606
64949	11	4.79999e-06	0.066823	0.0146125	32385925	ukb-b-9835	rs185656352	T	C	0.014478	|| id:ukb-b-9835	TRUE	reported	igd	0.000321877	20.9117
64949	12	1.7e-06	-0.0259193	0.00541645	128935718	ukb-b-9835	rs6486647	T	G	0.889013	|| id:ukb-b-9835	TRUE	reported	igd	0.000352445	22.8983
64949	12	4.09996e-06	0.0390825	0.00848286	113335661	ukb-b-9835	rs2240193	A	C	0.053956	|| id:ukb-b-9835	TRUE	reported	igd	0.000326712	21.2259
64949	12	8.79995e-07	0.0233398	0.00474742	128445298	ukb-b-9835	rs7959426	T	C	0.277129	|| id:ukb-b-9835	TRUE	reported	igd	0.000372002	24.1694
64949	15	2.39999e-06	0.0530903	0.0112538	47959837	ukb-b-9835	rs117585054	A	G	0.024076	|| id:ukb-b-9835	TRUE	reported	igd	0.00034254	22.2545
64949	18	4.49997e-06	0.0551991	0.0120368	49922594	ukb-b-9835	rs12966891	A	G	0.022149	|| id:ukb-b-9835	TRUE	reported	igd	0.00032369	21.0295
64949	19	1.2e-07	0.0826786	0.0156366	35058473	ukb-b-9835	rs117567632	T	C	0.012041	|| id:ukb-b-9835	TRUE	reported	igd	0.000430271	27.9568
64949	1	7.90005e-07	-0.0110869	0.00224546	198002833	ukb-b-3143	rs72747173	T	C	0.266542	|| id:ukb-b-3143	TRUE	reported	igd	0.00037521	24.3779
64949	2	4.09996e-07	0.0417765	0.00825296	99168582	ukb-b-3143	rs145641302	A	G	0.014446	|| id:ukb-b-3143	TRUE	reported	igd	0.000394367	25.6231
64949	4	3.2e-06	-0.0127849	0.0027467	44068923	ukb-b-3143	rs74820736	C	T	0.14228	|| id:ukb-b-3143	TRUE	reported	igd	0.000333469	21.665
64949	4	2.99999e-06	0.0327601	0.00700917	153548420	ukb-b-3143	rs55980851	A	G	0.019671	|| id:ukb-b-3143	TRUE	reported	igd	0.000336232	21.8446
64949	4	2.80001e-06	-0.00898835	0.00191713	165118796	ukb-b-3143	rs2288674	A	G	0.509315	|| id:ukb-b-3143	TRUE	reported	igd	0.000338328	21.9808
64949	5	4.79999e-06	0.0324788	0.00710396	82066309	ukb-b-3143	rs188066979	T	C	0.020064	|| id:ukb-b-3143	TRUE	reported	igd	0.000321726	20.9019
64949	6	2.39999e-06	0.0342398	0.00725611	76822407	ukb-b-3143	rs117206618	T	C	0.017706	|| id:ukb-b-3143	TRUE	reported	igd	0.000342715	22.266
64949	6	4e-06	0.0369019	0.00800034	133912026	ukb-b-3143	rs140773429	C	T	0.01599	|| id:ukb-b-3143	TRUE	reported	igd	0.000327466	21.2749
64949	7	8.30004e-07	0.0467568	0.00948977	27536002	ukb-b-3143	rs116906430	T	C	0.011002	|| id:ukb-b-3143	TRUE	reported	igd	0.000373631	24.2753
64949	9	5.69994e-07	0.0294086	0.00587877	73370578	ukb-b-3143	rs143055801	T	C	0.02815	|| id:ukb-b-3143	TRUE	reported	igd	0.000385155	25.0243
64949	12	2.19999e-07	-0.0115358	0.00222803	11126577	ukb-b-3143	rs7294858	A	G	0.249686	|| id:ukb-b-3143	TRUE	reported	igd	0.000412574	26.8065
64949	14	9.49992e-07	0.0255681	0.00521606	59980386	ukb-b-3143	rs139091456	A	G	0.037547	|| id:ukb-b-3143	TRUE	reported	igd	0.00036981	24.0269
64949	15	7.00003e-07	0.031923	0.00643389	99972015	ukb-b-3143	rs149157321	T	C	0.027196	|| id:ukb-b-3143	TRUE	reported	igd	0.000378899	24.6177
64949	16	2.1e-06	0.0297958	0.00628371	59054897	ukb-b-3143	rs60728512	C	T	0.042979	|| id:ukb-b-3143	TRUE	reported	igd	0.000346063	22.4835
64949	16	6.59994e-07	0.00991525	0.00199391	5457499	ukb-b-3143	rs61275781	C	T	0.373344	|| id:ukb-b-3143	TRUE	reported	igd	0.000380591	24.7277
64949	17	2.19999e-06	0.0164808	0.00348254	52260953	ukb-b-3143	rs34075872	A	T	0.08285	|| id:ukb-b-3143	TRUE	reported	igd	0.000344701	22.395
64949	18	4.20001e-06	-0.0100077	0.00217573	9620159	ukb-b-3143	rs9807368	C	T	0.735974	|| id:ukb-b-3143	TRUE	reported	igd	0.000325645	21.1566
64949	20	4.70002e-07	-0.0120569	0.00239369	2300017	ukb-b-3143	rs214818	A	G	0.79799	|| id:ukb-b-3143	TRUE	reported	igd	0.000390475	25.3701
64949	20	3.50002e-07	0.0467053	0.00916329	39948992	ukb-b-3143	rs75209402	A	G	0.011427	|| id:ukb-b-3143	TRUE	reported	igd	0.000399837	25.9786
64949	21	2.59998e-06	-0.00937584	0.00199564	29979951	ukb-b-3143	rs1153250	C	A	0.619474	|| id:ukb-b-3143	TRUE	reported	igd	0.000339732	22.072
64949	4	2.80001e-06	0.0686796	0.0146489	128591757	ukb-b-1338	rs11936086	C	G	0.013625	|| id:ukb-b-1338	TRUE	reported	igd	0.000338319	21.9802
64949	5	3.59998e-06	0.0515675	0.0111357	82256128	ukb-b-1338	rs78115985	T	G	0.023822	|| id:ukb-b-1338	TRUE	reported	igd	0.000330066	21.4439
64949	5	1.79999e-06	0.0797698	0.0167203	2240531	ukb-b-1338	rs141134342	T	C	0.010666	|| id:ukb-b-1338	TRUE	reported	igd	0.000350319	22.7602
64949	5	1.40001e-06	-0.0218794	0.00454019	179693613	ukb-b-1338	rs78234354	T	C	0.169085	|| id:ukb-b-1338	TRUE	reported	igd	0.000357433	23.2225
64949	11	1.29999e-06	0.0277523	0.00573663	47566232	ukb-b-1338	rs72907976	A	G	0.096938	|| id:ukb-b-1338	TRUE	reported	igd	0.00036021	23.403
64949	11	4e-06	0.0166123	0.00360359	343881	ukb-b-1338	rs12270786	G	A	0.39905	|| id:ukb-b-1338	TRUE	reported	igd	0.000327095	21.2508
64949	12	2.90001e-06	0.0207445	0.00443796	116992511	ukb-b-1338	rs11068069	T	C	0.177108	|| id:ukb-b-1338	TRUE	reported	igd	0.000336295	21.8487
64949	12	4.60045e-18	-0.0338414	0.00390673	11024367	ukb-b-1338	rs61914781	A	G	0.253001	|| id:ukb-b-1338	TRUE	reported	igd	0.00115397	75.0337
64949	18	3.69999e-06	-0.0179481	0.00387652	3449286	ukb-b-1338	rs238134	C	G	0.257109	|| id:ukb-b-1338	TRUE	reported	igd	0.000329942	21.4358
64949	1	5.99998e-07	0.0644177	0.0129094	189375218	ukb-b-5867	rs186608696	A	G	0.016206	|| id:ukb-b-5867	TRUE	reported	igd	0.00038323	24.8992
64949	2	4.90004e-06	0.0554218	0.012135	237637845	ukb-b-5867	rs116388961	T	C	0.017444	|| id:ukb-b-5867	TRUE	reported	igd	0.000321048	20.8578
64949	2	1.79999e-06	-0.0156669	0.00328371	57925805	ukb-b-5867	rs35172567	T	A	0.384896	|| id:ukb-b-5867	TRUE	reported	igd	0.000350358	22.7627
64949	3	3.89996e-06	0.0170521	0.0036935	70347126	ukb-b-5867	rs1403082	C	A	0.243978	|| id:ukb-b-5867	TRUE	reported	igd	0.000328069	21.3141
64949	6	7.69999e-07	0.0252884	0.00511534	71616145	ukb-b-5867	rs79253620	A	C	0.109699	|| id:ukb-b-5867	TRUE	reported	igd	0.000376147	24.4388
64949	7	4.70002e-06	0.0537975	0.0117497	137279406	ukb-b-5867	rs139804693	C	A	0.022186	|| id:ukb-b-5867	TRUE	reported	igd	0.00032267	20.9632
64949	9	1.6e-06	0.0193603	0.00403441	32966140	ukb-b-5867	rs77014507	C	T	0.203594	|| id:ukb-b-5867	TRUE	reported	igd	0.000354436	23.0277
64949	10	7.29995e-07	0.0662791	0.0133783	10573290	ukb-b-5867	rs117987395	G	T	0.017547	|| id:ukb-b-5867	TRUE	reported	igd	0.000377759	24.5436
64949	12	3.90032e-19	-0.032642	0.003651	11323211	ukb-b-5867	rs61928618	G	A	0.254514	|| id:ukb-b-5867	TRUE	reported	igd	0.0012292	79.9312
64949	15	1.5e-06	0.0326678	0.00679435	56267370	ukb-b-5867	rs62045220	T	C	0.0594	|| id:ukb-b-5867	TRUE	reported	igd	0.000355809	23.117
64949	17	3.40001e-06	0.0611177	0.0131551	80706332	ukb-b-5867	rs79022294	G	T	0.015806	|| id:ukb-b-5867	TRUE	reported	igd	0.000332222	21.584
64949	20	3.40001e-06	-0.0250201	0.00538729	8681692	ukb-b-5867	rs11905412	A	T	0.096316	|| id:ukb-b-5867	TRUE	reported	igd	0.000331987	21.5687
64949	20	1.29999e-06	-0.0158338	0.00326666	36330118	ukb-b-5867	rs6091103	G	A	0.376353	|| id:ukb-b-5867	TRUE	reported	igd	0.000361604	23.4936
64949	20	2e-06	-0.0212735	0.00447937	62691313	ukb-b-5867	rs1335579	G	A	0.852592	|| id:ukb-b-5867	TRUE	reported	igd	0.000347153	22.5544
64949	22	1.6e-06	0.0773626	0.0161049	42816640	ukb-b-5867	rs191527510	T	C	0.010384	|| id:ukb-b-5867	TRUE	reported	igd	0.000355156	23.0745
190094	2	4.01338e-06	0.00538012	0.00116685	21417978	ukb-d-2654_4	rs12618122	G	C	0.294993	|| id:ukb-d-2654_4	TRUE	reported	igd	0.000111824	21.2593
190094	2	3.62844e-06	0.00830856	0.00179383	197178440	ukb-d-2654_4	rs78233940	T	C	0.0991546	|| id:ukb-d-2654_4	TRUE	reported	igd	0.000112842	21.4528
190094	3	3.74654e-06	0.00657453	0.00142149	151127674	ukb-d-2654_4	rs73159921	A	G	0.169257	|| id:ukb-d-2654_4	TRUE	reported	igd	0.000112519	21.3913
190094	3	1.1251e-06	0.00740434	0.00152085	70907066	ukb-d-2654_4	rs78670122	A	G	0.147319	|| id:ukb-d-2654_4	TRUE	reported	igd	0.000124674	23.7026
190094	3	3.21107e-06	0.0108834	0.002337	66940723	ukb-d-2654_4	rs17045469	C	T	0.0547789	|| id:ukb-d-2654_4	TRUE	reported	igd	0.000114076	21.6874
190094	5	2.91924e-06	-0.00542251	0.00115951	80299561	ukb-d-2654_4	rs528441	A	C	0.300934	|| id:ukb-d-2654_4	TRUE	reported	igd	0.000115036	21.8699
190094	5	3.50897e-06	-0.00883554	0.00190476	20130184	ukb-d-2654_4	rs13168991	A	G	0.894513	|| id:ukb-d-2654_4	TRUE	reported	igd	0.00011318	21.517
190094	7	3.90256e-06	0.0072102	0.00156179	121698527	ukb-d-2654_4	rs17144057	G	T	0.133628	|| id:ukb-d-2654_4	TRUE	reported	igd	0.000112107	21.313
190094	7	4.66627e-06	0.0178714	0.00390257	137075814	ukb-d-2654_4	rs118161928	T	C	0.0188722	|| id:ukb-d-2654_4	TRUE	reported	igd	0.000110306	20.9706
190094	7	4.0083e-07	-0.00546155	0.0010775	16313122	ukb-d-2654_4	rs1295132	T	G	0.56505	|| id:ukb-d-2654_4	TRUE	reported	igd	0.000135136	25.6917
190094	7	4.83704e-08	-0.0160086	0.00293335	140905396	ukb-d-2654_4	rs4726415	C	A	0.966127	|| id:ukb-d-2654_4	TRUE	reported	igd	0.000156654	29.7834
190094	8	5.76846e-07	-0.00554301	0.00110883	26250906	ukb-d-2654_4	rs3779916	A	C	0.629592	|| id:ukb-d-2654_4	TRUE	reported	igd	0.000131443	24.9895
190094	9	1.85571e-06	-0.0137929	0.0028924	73935514	ukb-d-2654_4	rs1927942	T	C	0.0347696	|| id:ukb-d-2654_4	TRUE	reported	igd	0.000119612	22.74
190094	10	7.74783e-07	0.0209741	0.00424424	63206037	ukb-d-2654_4	rs79608874	G	A	0.0164867	|| id:ukb-d-2654_4	TRUE	reported	igd	0.000128453	24.4209
190094	11	2.50398e-08	-0.010663	0.00191325	132151470	ukb-d-2654_4	rs11222998	T	C	0.0851391	|| id:ukb-d-2654_4	TRUE	reported	igd	0.000163371	31.0607
190094	14	3.22485e-06	0.00689273	0.00148037	93204658	ukb-d-2654_4	rs78975675	T	C	0.154772	|| id:ukb-d-2654_4	TRUE	reported	igd	0.000114031	21.6789
190094	19	2.2836e-06	0.015338	0.00324498	57391463	ukb-d-2654_4	rs117670743	C	T	0.0305587	|| id:ukb-d-2654_4	TRUE	reported	igd	0.000117515	22.3413
190094	19	4.06968e-06	0.00741162	0.00160845	11210912	ukb-d-2654_4	rs2228671	T	C	0.125721	|| id:ukb-d-2654_4	TRUE	reported	igd	0.000111685	21.2328
190094	19	2.02064e-07	0.00692736	0.0013328	32724745	ukb-d-2654_4	rs57989860	G	A	0.200228	|| id:ukb-d-2654_4	TRUE	reported	igd	0.000142094	27.0148
64949	1	2.1e-06	0.0334747	0.0070553	241281588	ukb-b-8007	rs143439425	T	C	0.019898	|| id:ukb-b-8007	TRUE	reported	igd	0.000346481	22.5107
64949	2	4.49997e-06	0.00995764	0.00217157	34723007	ukb-b-8007	rs12468108	C	A	0.65502	|| id:ukb-b-8007	TRUE	reported	igd	0.000323633	21.0258
64949	2	3.69999e-07	0.00984193	0.00193563	236208067	ukb-b-8007	rs11691751	T	C	0.417887	|| id:ukb-b-8007	TRUE	reported	igd	0.000397897	25.8525
64949	4	4.49997e-06	-0.0190881	0.00416271	184333590	ukb-b-8007	rs78779644	A	T	0.054445	|| id:ukb-b-8007	TRUE	reported	igd	0.000323638	21.0261
64949	4	3.59998e-07	0.0477834	0.00938948	69766356	ukb-b-8007	rs115966909	T	C	0.010621	|| id:ukb-b-8007	TRUE	reported	igd	0.000398589	25.8975
64949	8	3.79997e-06	0.0334728	0.00724058	3873924	ukb-b-8007	rs114909308	C	G	0.017919	|| id:ukb-b-8007	TRUE	reported	igd	0.000328944	21.371
64949	9	2.5e-06	0.0389973	0.00828109	33202123	ukb-b-8007	rs117772192	G	A	0.013026	|| id:ukb-b-8007	TRUE	reported	igd	0.000341329	22.1759
64949	9	6.59994e-07	0.0297463	0.00598125	16937127	ukb-b-8007	rs115801985	G	C	0.024834	|| id:ukb-b-8007	TRUE	reported	igd	0.000380666	24.7325
64949	10	1.5e-08	0.0287655	0.00508426	83596463	ukb-b-8007	rs17713345	T	C	0.035151	|| id:ukb-b-8007	TRUE	reported	igd	0.000492608	32.0092
64949	12	2.19999e-06	0.0249022	0.00526395	26487736	ukb-b-8007	rs79474565	G	A	0.033983	|| id:ukb-b-8007	TRUE	reported	igd	0.000344453	22.3789
64949	13	4.49997e-06	-0.00992606	0.00216318	86122445	ukb-b-8007	rs9645975	A	G	0.247964	|| id:ukb-b-8007	TRUE	reported	igd	0.000324082	21.055
64949	16	3.89996e-06	0.0324092	0.00701887	7384823	ukb-b-8007	rs112482846	T	G	0.018399	|| id:ukb-b-8007	TRUE	reported	igd	0.000328161	21.3201
64949	20	2.19999e-06	0.0116291	0.00245603	39085185	ukb-b-8007	rs6029122	T	G	0.177746	|| id:ukb-b-8007	TRUE	reported	igd	0.000345066	22.4188
64949	21	4.39997e-06	-0.00868519	0.00189204	37634511	ukb-b-8007	rs2284636	A	G	0.536088	|| id:ukb-b-8007	TRUE	reported	igd	0.000324328	21.071
64949	22	3.50002e-06	0.0253727	0.00546823	48285508	ukb-b-8007	rs62224239	T	C	0.033692	|| id:ukb-b-8007	TRUE	reported	igd	0.000331378	21.5291
64941	3	4.09996e-06	0.0171949	0.00373172	119853714	ukb-b-12763	rs114155753	T	C	0.038466	|| id:ukb-b-12763	TRUE	reported	igd	0.000326829	21.2309
64941	3	4.20001e-06	0.00822412	0.00178721	77424700	ukb-b-12763	rs9872037	A	G	0.802866	|| id:ukb-b-12763	TRUE	reported	igd	0.000325962	21.1746
64941	3	1.6e-06	0.0251237	0.00523515	40564878	ukb-b-12763	rs148140816	T	C	0.020459	|| id:ukb-b-12763	TRUE	reported	igd	0.000354516	23.0301
64941	3	1.40001e-06	0.0300636	0.0062239	124474689	ukb-b-12763	rs146541987	A	G	0.014695	|| id:ukb-b-12763	TRUE	reported	igd	0.000359155	23.3315
64941	4	1.6e-06	-0.0259113	0.00539673	94160539	ukb-b-12763	rs4478149	G	A	0.980992	|| id:ukb-b-12763	TRUE	reported	igd	0.000354849	23.0517
64941	4	5.1e-07	0.0224377	0.0044668	163539184	ukb-b-12763	rs138864146	T	C	0.026694	|| id:ukb-b-12763	TRUE	reported	igd	0.000388397	25.2319
64941	5	3.79997e-07	-0.0123409	0.00242956	150754943	ukb-b-12763	rs76654970	G	C	0.096811	|| id:ukb-b-12763	TRUE	reported	igd	0.000397143	25.8003
64941	6	1.79999e-06	0.0188355	0.0039452	88589982	ukb-b-12763	rs77166451	A	G	0.035389	|| id:ukb-b-12763	TRUE	reported	igd	0.000350869	22.7931
64941	8	2.30001e-06	-0.0207571	0.00439217	96710317	ukb-b-12763	rs13279603	T	C	0.968532	|| id:ukb-b-12763	TRUE	reported	igd	0.000343801	22.3338
64941	8	6.49995e-08	0.0236837	0.00438253	13719578	ukb-b-12763	rs73208279	A	C	0.027708	|| id:ukb-b-12763	TRUE	reported	igd	0.000449506	29.2036
64941	10	4.09996e-06	0.0282923	0.00613909	60307347	ukb-b-12763	rs141474325	T	C	0.014348	|| id:ukb-b-12763	TRUE	reported	igd	0.00032694	21.2381
64941	10	1.29999e-06	-0.0205064	0.00424201	10632123	ukb-b-12763	rs996238	C	T	0.969277	|| id:ukb-b-12763	TRUE	reported	igd	0.000359716	23.368
64941	12	1.6e-06	0.011478	0.00239189	76315825	ukb-b-12763	rs10880014	T	C	0.102878	|| id:ukb-b-12763	TRUE	reported	igd	0.000354468	23.027
64941	13	2.99999e-06	0.0231103	0.00494951	78573782	ukb-b-12763	rs9544664	T	C	0.02646	|| id:ukb-b-12763	TRUE	reported	igd	0.0003356	21.8008
64941	13	3.40001e-07	0.0224505	0.00440293	93968282	ukb-b-12763	rs61965672	G	A	0.026678	|| id:ukb-b-12763	TRUE	reported	igd	0.000400199	25.9989
64941	18	2.99999e-06	0.00785964	0.00168222	48970651	ukb-b-12763	rs34654942	A	T	0.231232	|| id:ukb-b-12763	TRUE	reported	igd	0.000336027	21.8286
64941	20	4.20001e-06	0.0246458	0.0053564	48136683	ukb-b-12763	rs77823273	A	G	0.018293	|| id:ukb-b-12763	TRUE	reported	igd	0.000325896	21.1703
64941	22	7.90005e-07	0.0313191	0.00634259	39254513	ukb-b-12763	rs79169291	T	G	0.012704	|| id:ukb-b-12763	TRUE	reported	igd	0.000375321	24.3821
64949	1	7.59994e-07	0.0282644	0.00571632	117600593	ukb-b-2832	rs2477723	A	T	0.884478	|| id:ukb-b-2832	TRUE	reported	igd	0.00037628	24.4474
64949	3	1.29999e-06	0.0515229	0.0106619	175716396	ukb-b-2832	rs111648181	A	G	0.030607	|| id:ukb-b-2832	TRUE	reported	igd	0.00035942	23.3517
64949	4	2.99999e-07	0.0190831	0.00372304	175871449	ukb-b-2832	rs6819167	G	A	0.572177	|| id:ukb-b-2832	TRUE	reported	igd	0.000404347	26.2718
64949	5	2e-06	0.0759656	0.0159825	172931880	ukb-b-2832	rs116117330	T	C	0.013249	|| id:ukb-b-2832	TRUE	reported	igd	0.000347713	22.5908
64949	6	3.09999e-06	0.0274708	0.00589051	90610887	ukb-b-2832	rs35421650	C	T	0.108672	|| id:ukb-b-2832	TRUE	reported	igd	0.000334749	21.7482
64949	6	3.09999e-06	0.0188133	0.00403367	105860107	ukb-b-2832	rs6920614	C	A	0.32278	|| id:ukb-b-2832	TRUE	reported	igd	0.00033482	21.7528
64949	8	9.69996e-07	0.0325164	0.00663955	60226611	ukb-b-2832	rs7829588	T	A	0.090698	|| id:ukb-b-2832	TRUE	reported	igd	0.000369143	23.9836
64949	11	4.09996e-06	-0.0673371	0.0146177	82153361	ukb-b-2832	rs147882726	G	C	0.016532	|| id:ukb-b-2832	TRUE	reported	igd	0.000326615	21.2196
64949	12	2.5e-06	-0.0264603	0.00561807	53373962	ukb-b-2832	rs949734	T	C	0.875614	|| id:ukb-b-2832	TRUE	reported	igd	0.000341424	22.1821
64949	13	2.80001e-06	0.034421	0.00734938	19534612	ukb-b-2832	rs78236863	A	G	0.075954	|| id:ukb-b-2832	TRUE	reported	igd	0.000337619	21.9347
64949	13	1.2e-06	0.0221009	0.00455205	108706992	ukb-b-2832	rs9587497	A	T	0.206168	|| id:ukb-b-2832	TRUE	reported	igd	0.000362807	23.5718
64949	21	2.19999e-06	0.0187135	0.00395217	28157026	ukb-b-2832	rs2212808	T	G	0.31427	|| id:ukb-b-2832	TRUE	reported	igd	0.000345077	22.4195
461046	1	3.79997e-06	0.0136984	0.00296429	225107499	ukb-b-5495	rs150466170	A	T	0.019693	|| id:ukb-b-5495	TRUE	reported	igd	4.63163e-05	21.3548
461046	1	3.79997e-06	0.00548611	0.0011866	7657606	ukb-b-5495	rs7520401	A	T	0.136307	|| id:ukb-b-5495	TRUE	reported	igd	4.63613e-05	21.3756
461046	1	3.79997e-06	0.00703587	0.00152267	207911151	ukb-b-5495	rs55989809	A	C	0.079594	|| id:ukb-b-5495	TRUE	reported	igd	4.63084e-05	21.3512
461046	1	2.90001e-06	0.00412102	0.000880884	23278961	ukb-b-5495	rs11590260	A	G	0.307689	|| id:ukb-b-5495	TRUE	reported	igd	4.74687e-05	21.8862
461046	1	3.89996e-06	0.0107813	0.00233478	93486547	ukb-b-5495	rs80191764	G	C	0.033356	|| id:ukb-b-5495	TRUE	reported	igd	4.62473e-05	21.323
461046	1	1.09999e-07	-0.0192551	0.00362961	99154739	ukb-b-5495	rs142107670	A	G	0.013177	|| id:ukb-b-5495	TRUE	reported	igd	6.10381e-05	28.143
461046	1	4.09996e-08	0.00683096	0.00124475	38658152	ukb-b-5495	rs898980	T	C	0.877965	|| id:ukb-b-5495	TRUE	reported	igd	6.53171e-05	30.116
461046	2	7.29995e-07	0.00411716	0.000831209	1136042	ukb-b-5495	rs28413619	A	G	0.594542	|| id:ukb-b-5495	TRUE	reported	igd	5.32118e-05	24.5343
461046	2	5e-07	-0.00448423	0.000892195	168570776	ukb-b-5495	rs7577697	C	T	0.309454	|| id:ukb-b-5495	TRUE	reported	igd	5.47883e-05	25.2612
461046	2	1.40001e-06	-0.00402357	0.00083393	201076401	ukb-b-5495	rs1653301	G	A	0.607726	|| id:ukb-b-5495	TRUE	reported	igd	5.04891e-05	23.2789
461046	2	1.7e-08	0.00479452	0.000849763	15021145	ukb-b-5495	rs11897809	C	A	0.35418	|| id:ukb-b-5495	TRUE	reported	igd	6.90431e-05	31.8341
461046	2	1.6e-06	-0.00440522	0.000916867	54182715	ukb-b-5495	rs805452	G	C	0.268819	|| id:ukb-b-5495	TRUE	reported	igd	5.00676e-05	23.0845
461046	2	2.90001e-07	-0.00419892	0.000818772	77162367	ukb-b-5495	rs11126576	T	C	0.440111	|| id:ukb-b-5495	TRUE	reported	igd	5.70401e-05	26.2995
461046	2	8.70001e-08	-0.00473775	0.000885368	200162766	ukb-b-5495	rs7605371	A	G	0.69886	|| id:ukb-b-5495	TRUE	reported	igd	6.21048e-05	28.6348
461046	2	5.89997e-07	0.00406436	0.000813875	25138040	ukb-b-5495	rs6737082	C	A	0.486654	|| id:ukb-b-5495	TRUE	reported	igd	5.4088e-05	24.9383
461046	2	4.49997e-10	0.00524985	0.000842044	162101261	ukb-b-5495	rs11678980	A	G	0.46139	|| id:ukb-b-5495	TRUE	reported	igd	8.43031e-05	38.8707
461046	2	2.19999e-06	0.00460862	0.000974119	237150311	ukb-b-5495	rs6431443	C	T	0.224043	|| id:ukb-b-5495	TRUE	reported	igd	4.85459e-05	22.3829
461046	2	1.09999e-06	0.0137222	0.0028137	69992895	ukb-b-5495	rs10187042	T	C	0.021814	|| id:ukb-b-5495	TRUE	reported	igd	5.15852e-05	23.7843
461046	2	5.80003e-09	-0.00484746	0.000832691	100842638	ukb-b-5495	rs13026283	T	C	0.393454	|| id:ukb-b-5495	TRUE	reported	igd	7.34995e-05	33.889
461046	2	4.60002e-06	-0.00871093	0.00190092	422144	ukb-b-5495	rs62107261	C	T	0.04829	|| id:ukb-b-5495	TRUE	reported	igd	4.55446e-05	20.999
461046	3	3.59998e-10	0.00514445	0.000820353	101274807	ukb-b-5495	rs9825208	T	G	0.443156	|| id:ukb-b-5495	TRUE	reported	igd	8.52894e-05	39.3255
461046	3	4.60002e-06	-0.00647936	0.0014136	81514433	ukb-b-5495	rs34783916	C	T	0.091568	|| id:ukb-b-5495	TRUE	reported	igd	4.55666e-05	21.0092
461046	3	5.60003e-07	0.00665395	0.0013297	44915250	ukb-b-5495	rs11715636	C	G	0.107469	|| id:ukb-b-5495	TRUE	reported	igd	5.43105e-05	25.0409
461046	3	1.29999e-06	-0.00780975	0.00161607	101708972	ukb-b-5495	rs13062583	C	T	0.068635	|| id:ukb-b-5495	TRUE	reported	igd	5.0651e-05	23.3535
461046	3	4.30002e-06	0.0181786	0.00395356	107402313	ukb-b-5495	rs144118237	T	G	0.010991	|| id:ukb-b-5495	TRUE	reported	igd	4.58543e-05	21.1418
461046	3	1.79999e-10	-0.00609385	0.000956033	34615898	ukb-b-5495	rs17031936	G	A	0.237496	|| id:ukb-b-5495	TRUE	reported	igd	8.81161e-05	40.629
461046	3	1.79999e-06	-0.00405693	0.000849345	79636314	ukb-b-5495	rs67885345	C	G	0.365712	|| id:ukb-b-5495	TRUE	reported	igd	4.94836e-05	22.8152
461046	3	3.59998e-07	0.00466192	0.000916274	47606215	ukb-b-5495	rs11716779	G	A	0.268513	|| id:ukb-b-5495	TRUE	reported	igd	5.61449e-05	25.8867
461046	4	9.70063e-14	0.0112689	0.00151372	103146888	ukb-b-5495	rs35225200	C	A	0.083249	|| id:ukb-b-5495	TRUE	reported	igd	0.000120192	55.4205
461046	4	4.90004e-07	0.00454818	0.00090427	19011615	ukb-b-5495	rs207355	G	A	0.713454	|| id:ukb-b-5495	TRUE	reported	igd	5.4867e-05	25.2975
461046	4	3.40001e-06	-0.00485044	0.0010447	25150890	ukb-b-5495	rs6849555	C	G	0.200977	|| id:ukb-b-5495	TRUE	reported	igd	4.67535e-05	21.5564
461046	4	6.4e-08	-0.00804844	0.00148836	15128736	ukb-b-5495	rs75621887	G	A	0.081274	|| id:ukb-b-5495	TRUE	reported	igd	6.34214e-05	29.2419
461046	4	2.5e-06	-0.00399159	0.000848434	130251795	ukb-b-5495	rs28459462	A	G	0.644121	|| id:ukb-b-5495	TRUE	reported	igd	4.80055e-05	22.1337
461046	5	4.09996e-06	0.00945066	0.00205179	65674631	ukb-b-5495	rs1651022	A	G	0.04091	|| id:ukb-b-5495	TRUE	reported	igd	4.60144e-05	21.2157
461046	5	3.09999e-06	0.00385898	0.000827149	143487646	ukb-b-5495	rs7717463	T	C	0.571762	|| id:ukb-b-5495	TRUE	reported	igd	4.72077e-05	21.7659
461046	5	4.39997e-06	0.0051407	0.00111922	158147806	ukb-b-5495	rs58979455	T	A	0.157059	|| id:ukb-b-5495	TRUE	reported	igd	4.57561e-05	21.0966
461046	5	2.19999e-06	-0.00392499	0.000828998	3326762	ukb-b-5495	rs57735331	A	G	0.435719	|| id:ukb-b-5495	TRUE	reported	igd	4.86189e-05	22.4165
461046	5	4.30002e-09	0.00477938	0.000814153	122108890	ukb-b-5495	rs3756362	G	C	0.530473	|| id:ukb-b-5495	TRUE	reported	igd	7.47402e-05	34.4611
461046	5	3.09999e-07	0.0042227	0.000825528	145371780	ukb-b-5495	rs977205	A	C	0.588201	|| id:ukb-b-5495	TRUE	reported	igd	5.67477e-05	26.1647
461046	5	4.30002e-06	0.010567	0.00229865	44534364	ukb-b-5495	rs62368490	T	C	0.033216	|| id:ukb-b-5495	TRUE	reported	igd	4.58346e-05	21.1327
461046	6	2.19999e-07	0.00471681	0.000909769	12084445	ukb-b-5495	rs9296258	G	C	0.721192	|| id:ukb-b-5495	TRUE	reported	igd	5.82995e-05	26.8802
461046	6	3.79997e-08	0.00448685	0.000816096	92139101	ukb-b-5495	rs2748287	A	G	0.473693	|| id:ukb-b-5495	TRUE	reported	igd	6.55583e-05	30.2273
461046	6	1.7e-09	0.00552538	0.000917755	41820654	ukb-b-5495	rs6458247	G	A	0.732251	|| id:ukb-b-5495	TRUE	reported	igd	7.86126e-05	36.2467
461046	6	3.50002e-06	-0.0100441	0.00216564	19689198	ukb-b-5495	rs191478493	A	G	0.038941	|| id:ukb-b-5495	TRUE	reported	igd	4.66536e-05	21.5104
461046	6	2.99999e-06	0.00458508	0.000982329	131870611	ukb-b-5495	rs2608914	A	T	0.21816	|| id:ukb-b-5495	TRUE	reported	igd	4.72514e-05	21.786
461046	6	5.19996e-09	-0.00494138	0.000846164	105358192	ukb-b-5495	rs6902789	A	G	0.367712	|| id:ukb-b-5495	TRUE	reported	igd	7.39624e-05	34.1024
461046	6	5.99998e-08	-0.00669374	0.00123503	73168951	ukb-b-5495	rs10455260	C	T	0.130499	|| id:ukb-b-5495	TRUE	reported	igd	6.37105e-05	29.3752
461046	6	2e-06	0.00556849	0.00117119	32634646	ukb-b-5495	rs28746853	C	T	0.175767	|| id:ukb-b-5495	TRUE	reported	igd	4.90292e-05	22.6057
461046	6	1.6e-06	-0.00495035	0.0010328	21062731	ukb-b-5495	rs11969047	G	A	0.191394	|| id:ukb-b-5495	TRUE	reported	igd	4.9828e-05	22.974
461046	7	4.60002e-06	-0.00390146	0.000851684	23940721	ukb-b-5495	rs59376676	C	T	0.355781	|| id:ukb-b-5495	TRUE	reported	igd	4.55128e-05	20.9843
461046	7	2.30001e-08	-0.00454915	0.000814506	104870448	ukb-b-5495	rs7794036	C	T	0.529654	|| id:ukb-b-5495	TRUE	reported	igd	6.76548e-05	31.1939
461046	7	1.2e-06	0.00479014	0.000984828	133480664	ukb-b-5495	rs2542264	G	A	0.221943	|| id:ukb-b-5495	TRUE	reported	igd	5.13108e-05	23.6578
461046	7	1.79999e-06	0.00787817	0.00165051	114952055	ukb-b-5495	rs13221917	T	C	0.065443	|| id:ukb-b-5495	TRUE	reported	igd	4.94138e-05	22.7831
461046	7	2.1e-07	-0.0121656	0.00234299	72399120	ukb-b-5495	rs77788393	T	C	0.030963	|| id:ukb-b-5495	TRUE	reported	igd	5.84732e-05	26.9603
461046	8	1.89998e-06	0.00429833	0.000901762	106307372	ukb-b-5495	rs2957462	T	C	0.284884	|| id:ukb-b-5495	TRUE	reported	igd	4.92777e-05	22.7203
461046	8	5.99998e-07	-0.00409012	0.00081963	8969611	ukb-b-5495	rs11784654	A	T	0.480067	|| id:ukb-b-5495	TRUE	reported	igd	5.40093e-05	24.902
461046	8	2.90001e-06	0.00382485	0.000817292	43418266	ukb-b-5495	rs13276687	A	G	0.46016	|| id:ukb-b-5495	TRUE	reported	igd	4.75017e-05	21.9014
461046	9	2.90001e-06	-0.0143617	0.00306814	32761339	ukb-b-5495	rs149131278	C	A	0.018346	|| id:ukb-b-5495	TRUE	reported	igd	4.75222e-05	21.9109
461046	9	5.30005e-09	-0.00474782	0.000813539	15826335	ukb-b-5495	rs2891007	A	T	0.490458	|| id:ukb-b-5495	TRUE	reported	igd	7.38678e-05	34.0588
461046	9	4.09996e-06	0.00528026	0.00114659	11055480	ukb-b-5495	rs11789404	G	A	0.148429	|| id:ukb-b-5495	TRUE	reported	igd	4.59971e-05	21.2076
461046	9	1.09999e-06	0.0179518	0.00368789	101947426	ukb-b-5495	rs113279898	T	A	0.013532	|| id:ukb-b-5495	TRUE	reported	igd	5.13918e-05	23.6951
461046	9	4.20001e-07	0.00441902	0.000873291	74836785	ukb-b-5495	rs10781087	A	T	0.323232	|| id:ukb-b-5495	TRUE	reported	igd	5.55348e-05	25.6054
461046	9	9.49992e-10	-0.0053284	0.000870915	124641918	ukb-b-5495	rs10760201	A	G	0.677669	|| id:ukb-b-5495	TRUE	reported	igd	8.11825e-05	37.4318
461046	9	4.70002e-06	-0.00514377	0.00112373	29502746	ukb-b-5495	rs1980753	C	A	0.844115	|| id:ukb-b-5495	TRUE	reported	igd	4.54439e-05	20.9526
461046	9	1.40001e-07	0.00435811	0.000828046	92177897	ukb-b-5495	rs7036107	G	A	0.510714	|| id:ukb-b-5495	TRUE	reported	igd	6.00782e-05	27.7004
461046	10	2.69998e-06	0.00430943	0.000918923	89604732	ukb-b-5495	rs10788569	C	T	0.268646	|| id:ukb-b-5495	TRUE	reported	igd	4.76998e-05	21.9927
461046	10	1.89998e-06	0.00389929	0.000819123	107258114	ukb-b-5495	rs10884152	T	C	0.55061	|| id:ukb-b-5495	TRUE	reported	igd	4.91482e-05	22.6606
461046	10	8.10028e-12	0.00611206	0.000894042	114758349	ukb-b-5495	rs7903146	T	C	0.290668	|| id:ukb-b-5495	TRUE	reported	igd	0.000101361	46.7366
461046	10	2e-06	-0.00392338	0.000825678	123205738	ukb-b-5495	rs4752563	G	A	0.421436	|| id:ukb-b-5495	TRUE	reported	igd	4.89704e-05	22.5786
461046	11	4.49997e-06	0.00782997	0.00170672	84832228	ukb-b-5495	rs72961508	A	G	0.061636	|| id:ukb-b-5495	TRUE	reported	igd	4.5649e-05	21.0472
461046	11	3.59998e-06	0.00561836	0.00121234	63858714	ukb-b-5495	rs12805344	A	G	0.128717	|| id:ukb-b-5495	TRUE	reported	igd	4.65807e-05	21.4767
461046	11	2.59998e-07	0.00541897	0.00105285	127804345	ukb-b-5495	rs3016635	T	C	0.182742	|| id:ukb-b-5495	TRUE	reported	igd	5.74555e-05	26.491
461046	11	6.19998e-07	-0.00418165	0.000838726	20183835	ukb-b-5495	rs11025417	G	T	0.375457	|| id:ukb-b-5495	TRUE	reported	igd	5.39123e-05	24.8573
461046	11	1e-06	0.00426389	0.000872111	108822999	ukb-b-5495	rs11212825	C	G	0.635517	|| id:ukb-b-5495	TRUE	reported	igd	5.18444e-05	23.9038
461046	11	1.7e-06	0.0123982	0.00259208	46928336	ukb-b-5495	rs116855242	A	G	0.025131	|| id:ukb-b-5495	TRUE	reported	igd	4.96198e-05	22.878
461046	12	7.10003e-07	-0.00407949	0.000822864	42010441	ukb-b-5495	rs287039	T	C	0.580557	|| id:ukb-b-5495	TRUE	reported	igd	5.33075e-05	24.5784
461046	12	2.80001e-07	0.00483855	0.000941467	893613	ukb-b-5495	rs7308320	C	T	0.248171	|| id:ukb-b-5495	TRUE	reported	igd	5.72863e-05	26.413
461046	12	1.89998e-06	-0.0133643	0.00280784	85816826	ukb-b-5495	rs116978595	A	G	0.021705	|| id:ukb-b-5495	TRUE	reported	igd	4.9134e-05	22.654
461046	12	3.79997e-06	-0.00431773	0.000934594	108629780	ukb-b-5495	rs1426371	A	G	0.259888	|| id:ukb-b-5495	TRUE	reported	igd	4.62914e-05	21.3434
461046	12	1.7e-08	-0.00497762	0.000882584	121432117	ukb-b-5495	rs56348580	C	G	0.307311	|| id:ukb-b-5495	TRUE	reported	igd	6.89854e-05	31.8075
461046	13	4.70002e-06	0.00400381	0.000874271	90206489	ukb-b-5495	rs9560388	C	A	0.319371	|| id:ukb-b-5495	TRUE	reported	igd	4.54874e-05	20.9726
461046	13	4.90004e-06	-0.00409878	0.000897174	75835553	ukb-b-5495	rs571680	C	G	0.291668	|| id:ukb-b-5495	TRUE	reported	igd	4.52681e-05	20.8715
461046	14	5.30005e-07	0.00413223	0.000823684	77513891	ukb-b-5495	rs1013652	G	A	0.422919	|| id:ukb-b-5495	TRUE	reported	igd	5.45858e-05	25.1678
461046	14	4.79954e-11	-0.00548382	0.000833862	47091395	ukb-b-5495	rs360180	G	T	0.610617	|| id:ukb-b-5495	TRUE	reported	igd	9.37979e-05	43.249
461046	15	3.09999e-06	0.00731101	0.00156846	66812081	ukb-b-5495	rs12902652	T	C	0.07227	|| id:ukb-b-5495	TRUE	reported	igd	4.71241e-05	21.7273
461046	15	3.2e-06	-0.00460697	0.0009895	35740582	ukb-b-5495	rs1037575	A	G	0.784647	|| id:ukb-b-5495	TRUE	reported	igd	4.70148e-05	21.6769
461046	15	1.79999e-06	0.00778261	0.00163045	66127257	ukb-b-5495	rs12911557	G	A	0.932213	|| id:ukb-b-5495	TRUE	reported	igd	4.94163e-05	22.7842
461046	16	4.20001e-07	0.00418791	0.000827907	53809123	ukb-b-5495	rs55872725	T	C	0.403626	|| id:ukb-b-5495	TRUE	reported	igd	5.54962e-05	25.5876
461046	16	3.2e-09	-0.00491871	0.000831081	30134656	ukb-b-5495	rs28529403	C	T	0.398732	|| id:ukb-b-5495	TRUE	reported	igd	7.59694e-05	35.0279
461046	16	7.10003e-07	0.00466485	0.000940904	71987875	ukb-b-5495	rs34235351	A	G	0.248037	|| id:ukb-b-5495	TRUE	reported	igd	5.33111e-05	24.5801
461046	17	3.2e-06	0.00436087	0.000936061	79052815	ukb-b-5495	rs4969376	A	G	0.253593	|| id:ukb-b-5495	TRUE	reported	igd	4.70732e-05	21.7038
461046	17	6.19998e-07	-0.00419297	0.000841254	35737753	ukb-b-5495	rs829154	T	C	0.519992	|| id:ukb-b-5495	TRUE	reported	igd	5.38793e-05	24.842
461046	17	4e-09	0.00478751	0.000813496	8125541	ukb-b-5495	rs12938531	G	A	0.502832	|| id:ukb-b-5495	TRUE	reported	igd	7.51159e-05	34.6343
461046	17	3.89996e-09	0.00480014	0.000815445	46967061	ukb-b-5495	rs12950328	T	C	0.539392	|| id:ukb-b-5495	TRUE	reported	igd	7.51522e-05	34.6511
461046	17	3.89996e-07	0.00507975	0.00100137	66004715	ukb-b-5495	rs78186330	A	G	0.208604	|| id:ukb-b-5495	TRUE	reported	igd	5.58119e-05	25.7332
461046	18	2e-06	-0.0039123	0.000822768	50026142	ukb-b-5495	rs6508144	G	C	0.5682	|| id:ukb-b-5495	TRUE	reported	igd	4.90393e-05	22.6104
461046	18	5.60003e-08	-0.00467812	0.000861293	21003061	ukb-b-5495	rs2037640	T	C	0.337103	|| id:ukb-b-5495	TRUE	reported	igd	6.39836e-05	29.5012
461046	18	4.90004e-07	0.00578609	0.00115038	1819543	ukb-b-5495	rs8084696	T	G	0.148084	|| id:ukb-b-5495	TRUE	reported	igd	5.48681e-05	25.298
461046	19	6.49995e-07	0.00520903	0.00104719	19532682	ukb-b-5495	rs11669516	A	G	0.185174	|| id:ukb-b-5495	TRUE	reported	igd	5.36655e-05	24.7435
461046	19	7.89951e-11	0.00546478	0.000840291	49259529	ukb-b-5495	rs838133	G	A	0.549378	|| id:ukb-b-5495	TRUE	reported	igd	9.1728e-05	42.2945
461046	19	5e-07	-0.00545371	0.00108529	50098423	ukb-b-5495	rs12462756	A	G	0.168096	|| id:ukb-b-5495	TRUE	reported	igd	5.47677e-05	25.2517
461046	20	2e-07	-0.00425802	0.000819269	41939651	ukb-b-5495	rs6030775	C	T	0.449429	|| id:ukb-b-5495	TRUE	reported	igd	5.85858e-05	27.0122
461046	20	1.7e-06	-0.00583734	0.00121865	62858844	ukb-b-5495	rs41279350	G	A	0.127622	|| id:ukb-b-5495	TRUE	reported	igd	4.9763e-05	22.9441
461046	21	2.19999e-06	0.00491819	0.00103943	44369492	ukb-b-5495	rs9754109	T	C	0.189582	|| id:ukb-b-5495	TRUE	reported	igd	4.85573e-05	22.3882
461046	22	4.09996e-08	-0.00525121	0.000957444	42521985	ukb-b-5495	rs4078247	C	T	0.222064	|| id:ukb-b-5495	TRUE	reported	igd	6.52408e-05	30.0809
461046	22	4.09996e-07	0.0042264	0.000834303	37825220	ukb-b-5495	rs9610753	C	G	0.396547	|| id:ukb-b-5495	TRUE	reported	igd	5.56577e-05	25.6621

## Sheet: Table S3
Exposure	Outcome	method	nsnp	b	se	pval	lo_ci	up_ci	or	or_lci95	or_uci95
Drinks Containing Sugar	Limb Pain	Inverse variance weighted	18	0.449668	0.170072	0.0321136	0.116327	0.78301	1.56779	1.12336	2.18805
Drinks Containing Sugar	Low Back Pain	Inverse variance weighted	18	0.220486	0.090013	0.00430607	0.04406	0.396911	1.24668	1.04505	1.48722
Chocolate Sweet Intake	Muscular Pain	Inverse variance weighted	20	-0.493429	0.204421	5.78777e-05	-0.894095	-0.0927634	0.610529	0.408977	0.911409
Chocolate Sweet Intake	Limb Pain	Inverse variance weighted	15	-0.403153	0.19925	0.0420372	-0.793683	-0.0126224	0.66821	0.452176	0.987457
Consumption of Fizzy Drinks	Limb Pain	Inverse variance weighted	20	0.209696	0.105267	6.36649e-06	0.00337292	0.416018	1.2333	1.00338	1.51591
Consumption of Fizzy Drinks	Joint Pain	Inverse variance weighted	30	0.334304	0.141809	0.0144019	0.0563589	0.612248	1.39697	1.05798	1.84457
Consumption of Fizzy Drinks	Low Back Pain	Inverse variance weighted	14	0.365053	0.168129	0.012011	0.0355201	0.694586	1.44059	1.03616	2.00288
